# Supplementary material for: Plasma Proteomics Enable Differentiation of Lung Adenocarcinoma from Chronic Obstructive Pulmonary Disease (COPD)
Source: Int J Mol Sci. 2022 Sep 24;23(19):11242. doi: 10.3390/ijms231911242 (PMC9569607; doi:10.3390/ijms231911242)
Supplement: Supplementary file 1 [file ijms-23-11242-s001.zip]

Archive with 4 entries (4 files):
- ijms-1861072 -Supplementary Table S1- Description of the Analyzed Patient Cohorts.pdf
- ijms-1861072-Supplementary Information.pdf
- Supplementary Table S2 - Normalized Protein Intensities.xlsx
- Supplementary Table S3 - Results of Univariate Statistical Analysis.xlsx
