# Supplementary material for: Plasma Proteomics Enable Differentiation of Lung Adenocarcinoma from Chronic Obstructive Pulmonary Disease (COPD)
Source: Int J Mol Sci. 2022 Sep 24;23(19):11242. doi: 10.3390/ijms231911242 (PMC9569607; doi:10.3390/ijms231911242)
Supplement: Supplementary file 1 [file ijms-23-11242-s001.zip › Supplementary Table S2 - Normalized Protein Intensities.xlsx]

## Sheet: Sheet 1
Supplementary Table S2 - Normalized Protein Intensities
							Batch 1																																				Batch 2
Majority.protein.IDs	Protein.IDs.Batch1	Protein.IDs.Batch2	Protein.Names.Batch1	Protein.Names.Batch2	Gene.Names.Batch1	Gene.Names.Batch2	QExHF12040	QExHF12046	QExHF12052	QExHF12064	QExHF12074	QExHF12092	QExHF12098	QExHF12104	QExHF12114	QExHF12120	QExHF12126	QExHF12034	QExHF12086	QExHF12132	QExHF12036	QExHF12094	QExHF12100	QExHF12106	QExHF12116	QExHF12122	QExHF12128	QExHF12134	QExHF12140	QExHF12146	QExHF12158	QExHF12042	QExHF12170	QExHF12176	QExHF12182	QExHF12048	QExHF12054	QExHF12060	QExHF12066	QExHF12076	QExHF12082	QExHF12088	QEXI27913	QEXI27923	QEXI27929	QEXI27935	QEXI27941	QEXI27947	QEXI27959
A0A075B6H7	A0A075B6H7	#N/A	#N/A	#N/A	IGKV3-7	#N/A	#N/A	#N/A	#N/A	#N/A	#N/A	#N/A	#N/A	#N/A	#N/A	#N/A	#N/A	#N/A	#N/A	18.6467	#N/A	#N/A	#N/A	#N/A	#N/A	#N/A	#N/A	19.8197	#N/A	#N/A	#N/A	#N/A	#N/A	#N/A	#N/A	19.2957	#N/A	22.6734	#N/A	#N/A	19.3208	#N/A	#N/A	#N/A	#N/A	#N/A	#N/A	#N/A	#N/A
A0A075B6H9	#N/A	A0A075B6H9	#N/A	Immunoglobulin lambda variable 4-69	#N/A	IGLV4-69	#N/A	#N/A	#N/A	#N/A	#N/A	#N/A	#N/A	#N/A	#N/A	#N/A	#N/A	#N/A	#N/A	#N/A	#N/A	#N/A	#N/A	#N/A	#N/A	#N/A	#N/A	#N/A	#N/A	#N/A	#N/A	#N/A	#N/A	#N/A	#N/A	#N/A	#N/A	#N/A	#N/A	#N/A	#N/A	#N/A	#N/A	19.09	20.689	19.7079	20.1656	19.0693	20.2297
A0A075B6I0	A0A075B6I0	A0A075B6I0	Immunoglobulin lambda variable 8-61	Immunoglobulin lambda variable 8-61	IGLV8-61	IGLV8-61	21.4101	#N/A	22.0336	19.6163	23.7935	22.9841	21.9875	22.1713	22.9173	22.745	24.4828	20.5418	23.8753	22.9429	20.5725	21.9214	21.8084	22.7768	22.4274	22.7258	23.7533	22.5148	22.9435	22.9792	22.2245	21.8611	21.8356	23.4476	23.5955	24.1766	21.7809	23.4746	24.2718	22.7961	22.0859	#N/A	21.5749	23.6907	20.6363	22.3202	22.2213	21.3159	22.2366
A0A075B6I1	A0A075B6I1	#N/A	Immunoglobulin lambda variable 4-60	#N/A	IGLV4-60	#N/A	17.9986	19.3146	18.4995	18.9489	19.8951	#N/A	19.1873	17.4377	#N/A	18.5326	#N/A	#N/A	#N/A	#N/A	16.5265	#N/A	17.4833	17.5911	#N/A	17.4812	#N/A	18.3092	18.6821	#N/A	18.6462	19.9	19.3829	18.2309	19.3054	19.1508	#N/A	18.4958	17.3373	19.1571	19.196	18.1926	#N/A	#N/A	#N/A	#N/A	#N/A	#N/A	#N/A
A0A075B6I9	A0A075B6I9	A0A075B6I9	Immunoglobulin lambda variable 7-46	Immunoglobulin lambda variable 7-46	IGLV7-46	IGLV7-46	21.05	20.9035	19.7766	20.5705	21.6598	21.9919	21.7037	20.5081	21.1251	22.2922	22.0105	20.4347	21.2322	20.8011	20.5419	20.6257	19.5248	20.644	20.9952	20.3212	22.14	22.1137	21.8299	20.7221	22.8983	19.7102	22.0438	22.6461	22.6375	20.7945	20.69	22.1188	21.9498	21.4991	21.2023	21.609	#N/A	#N/A	#N/A	#N/A	#N/A	#N/A	#N/A
A0A075B6J1	A0A075B6J1	#N/A	#N/A	#N/A	IGLV5-37	#N/A	20.3707	#N/A	#N/A	#N/A	19.0706	#N/A	#N/A	#N/A	#N/A	#N/A	#N/A	#N/A	#N/A	#N/A	#N/A	#N/A	#N/A	#N/A	#N/A	#N/A	#N/A	#N/A	#N/A	19.435	19.1521	19.8987	20.6294	#N/A	#N/A	19.9758	#N/A	20.6487	#N/A	#N/A	#N/A	#N/A	#N/A	#N/A	#N/A	#N/A	#N/A	#N/A	#N/A
A0A075B6J9	A0A075B6J9	#N/A	Immunoglobulin lambda variable 2-18	#N/A	IGLV2-18	#N/A	20.5551	21.12	21.0007	20.8453	21.6512	21.7918	#N/A	21.2113	21.3582	21.1667	21.4378	20.9405	#N/A	#N/A	17.559	20.3959	18.2042	21.1206	21.2164	#N/A	#N/A	21.9712	#N/A	21.0716	22.0534	20.3152	21.7582	19.0927	17.6893	21.1825	21.9059	21.3153	20.4758	23.1712	19.2758	#N/A	#N/A	#N/A	#N/A	#N/A	#N/A	#N/A	#N/A
A0A075B6K0	A0A075B6K0	#N/A	Immunoglobulin lambda variable 3-16	#N/A	IGLV3-16	#N/A	23.4075	22.829	21.0907	22.0916	23.0345	22.4849	20.8823	21.2338	21.5427	20.8112	21.4816	21.9915	21.8105	21.714	20.7538	22.7699	21.0156	21.9026	21.1921	21.1744	22.3643	24.7688	21.3597	22.1188	23.264	23.0765	23.2705	22.9551	21.8386	22.0831	22.3181	24.2126	21.7319	23.1902	22.0842	21.9845	#N/A	#N/A	#N/A	#N/A	#N/A	#N/A	#N/A
A0A075B6K2	A0A075B6K2	A0A075B6K2	#N/A	#N/A	IGLV3-12	IGLV3-12	#N/A	#N/A	#N/A	#N/A	#N/A	#N/A	#N/A	#N/A	#N/A	#N/A	#N/A	#N/A	#N/A	#N/A	#N/A	#N/A	#N/A	#N/A	#N/A	#N/A	#N/A	19.6516	#N/A	#N/A	#N/A	#N/A	20.3866	#N/A	#N/A	#N/A	#N/A	#N/A	#N/A	#N/A	20.852	19.801	#N/A	#N/A	#N/A	#N/A	#N/A	#N/A	#N/A
A0A075B6K4	A0A075B6K4	A0A075B6K4	Immunoglobulin lambda variable 3-10	Immunoglobulin lambda variable 3-10	IGLV3-10	IGLV3-10	22.7829	22.2921	22.6899	21.5273	24.2494	23.8876	22.0696	22.4311	#N/A	22.2147	22.0237	22.7781	22.8484	22.8898	21.835	24.3652	22.3334	23.042	23.2474	22.9058	22.5223	21.3901	21.6257	21.1734	22.7782	23.9068	20.847	20.04	22.2086	21.8611	22.9782	23.9798	22.5508	23.9533	20.7018	21.7357	22.4121	21.8987	22.4388	21.8375	24.252	21.7052	21.2977
A0A075B6K5	#N/A	A0A075B6K5	#N/A	Immunoglobulin lambda variable 3-9	#N/A	IGLV3-9	#N/A	#N/A	#N/A	#N/A	#N/A	#N/A	#N/A	#N/A	#N/A	#N/A	#N/A	#N/A	#N/A	#N/A	#N/A	#N/A	#N/A	#N/A	#N/A	#N/A	#N/A	#N/A	#N/A	#N/A	#N/A	#N/A	#N/A	#N/A	#N/A	#N/A	#N/A	#N/A	#N/A	#N/A	#N/A	#N/A	#N/A	17.8739	19.2555	#N/A	#N/A	#N/A	#N/A
A0A075B6P5;P01615	A0A075B6P5;P01615	#N/A	Ig kappa chain V-II region FR	#N/A	IGKV2D-28	#N/A	25.7239	26.0936	25.8854	26.1496	26.6101	26.3405	26.4154	25.859	26.1365	25.9082	26.333	25.6691	25.5052	25.365	25.1354	25.8262	24.1992	25.1585	25.4733	25.3621	27.1698	26.3945	26.6969	25.4426	26.8367	24.8247	26.1093	26.4243	26.8967	26.2639	25.4415	26.4108	26.1957	26.0489	24.7389	24.256	#N/A	#N/A	#N/A	#N/A	#N/A	#N/A	#N/A
A0A075B6P5;P01615;A0A087WW87;P01614	#N/A	A0A075B6P5;P01615;A0A087WW87;P01614	#N/A	Ig kappa chain V-II region FR;Ig kappa chain V-II region Cum	#N/A	IGKV2D-28;IGKV2-40	#N/A	#N/A	#N/A	#N/A	#N/A	#N/A	#N/A	#N/A	#N/A	#N/A	#N/A	#N/A	#N/A	#N/A	#N/A	#N/A	#N/A	#N/A	#N/A	#N/A	#N/A	#N/A	#N/A	#N/A	#N/A	#N/A	#N/A	#N/A	#N/A	#N/A	#N/A	#N/A	#N/A	#N/A	#N/A	#N/A	25.3727	25.1124	24.5176	26.0136	24.2696	24.2193	25.428
A0A075B6R2	A0A075B6R2	A0A075B6R2	Immunoglobulin heavy variable 4-4	Immunoglobulin heavy variable 4-4	IGHV4-4	IGHV4-4	18.742	17.5182	#N/A	#N/A	17.5664	17.312	18.63	#N/A	#N/A	#N/A	19.864	#N/A	#N/A	#N/A	#N/A	#N/A	#N/A	20.1282	17.4292	#N/A	#N/A	#N/A	18.6032	16.8266	20.4545	#N/A	20.5022	#N/A	18.7112	17.4945	#N/A	21.5033	#N/A	20.8273	18.9953	#N/A	18.8671	#N/A	16.963	20.8201	20.733	#N/A	19.7484
A0A075B6S2;A2NJV5;A0A0A0MRZ7	A0A075B6S2;A2NJV5;A0A0A0MRZ7	A0A075B6S2;A2NJV5;A0A0A0MRZ7	Immunoglobulin kappa variable 2D-29	Immunoglobulin kappa variable 2D-29	IGKV2D-29;IGKV A18;IGKV2D-26	IGKV2D-29;IGKV A18;IGKV2D-26	21.3869	21.6094	20.6794	20.5448	21.1571	20.7432	19.9052	21.4337	20.581	21.2696	22.5935	21.5807	21.7555	18.8273	20.4602	20.6811	18.8576	18.9906	20.809	20.4624	21.1171	20.1327	24.5151	20.1052	21.5614	20.6723	23.4944	20.605	22.0216	21.6414	21.9956	20.7414	20.967	20.8984	19.7497	#N/A	20.011	19.7271	20.0738	#N/A	#N/A	#N/A	#N/A
A0A075B6S5	A0A075B6S5	A0A075B6S5	Immunoglobulin kappa variable 1-27	Immunoglobulin kappa variable 1-27	IGKV1-27	IGKV1-27	23.1869	23.4469	22.9859	22.8498	23.3595	22.6722	22.1764	23.1342	22.6159	22.1475	22.3	22.6205	21.1281	22.5041	21.7379	22.1693	20.9445	21.6733	22.5626	22.6004	23.2837	22.4478	20.2022	22.5163	21.3914	23.1509	21.5559	23.216	21.0266	22.0324	23.301	22.5822	22.5463	22.7373	21.2915	21.5667	22.378	21.3568	22.7612	23.303	24.4023	23.535	23.6064
A0A087WSX0	#N/A	A0A087WSX0	#N/A	Immunoglobulin lambda variable 5-45	#N/A	IGLV5-45	#N/A	#N/A	#N/A	#N/A	#N/A	#N/A	#N/A	#N/A	#N/A	#N/A	#N/A	#N/A	#N/A	#N/A	#N/A	#N/A	#N/A	#N/A	#N/A	#N/A	#N/A	#N/A	#N/A	#N/A	#N/A	#N/A	#N/A	#N/A	#N/A	#N/A	#N/A	#N/A	#N/A	#N/A	#N/A	#N/A	#N/A	#N/A	#N/A	#N/A	#N/A	#N/A	#N/A
A0A087WSY4;P0DP07	#N/A	A0A087WSY4;P0DP07	#N/A	Immunoglobulin heavy variable 4-30-2	#N/A	IGHV4-31	#N/A	#N/A	#N/A	#N/A	#N/A	#N/A	#N/A	#N/A	#N/A	#N/A	#N/A	#N/A	#N/A	#N/A	#N/A	#N/A	#N/A	#N/A	#N/A	#N/A	#N/A	#N/A	#N/A	#N/A	#N/A	#N/A	#N/A	#N/A	#N/A	#N/A	#N/A	#N/A	#N/A	#N/A	#N/A	#N/A	20.4466	19.5214	18.6816	19.798	19.1095	#N/A	20.732
A0A087WSY6	A0A087WSY6	A0A087WSY6	Immunoglobulin kappa variable 3D-15	Immunoglobulin kappa variable 3D-15	IGKV3D-15	IGKV3D-15	22.2481	22.1282	21.6879	22.0563	21.9002	22.0885	22.8628	21.9333	22.0942	21.6802	21.6994	21.1388	21.4509	21.6105	20.6522	22.7816	21.3447	22.5504	22.2762	21.3137	22.6499	23.2351	21.7767	21.6314	22.9073	21.814	22.3755	22.3021	23.0871	20.9826	21.6243	22.5458	21.4634	21.8865	22.7908	21.9928	22.4884	21.2918	21.3001	22.0838	21.2562	21.2739	21.5592
A0A087WSZ0	#N/A	A0A087WSZ0	#N/A	Immunoglobulin kappa variable 1D-8	IGKV1D-8	IGKV1D-8	#N/A	#N/A	#N/A	#N/A	#N/A	#N/A	#N/A	#N/A	#N/A	#N/A	#N/A	#N/A	#N/A	#N/A	#N/A	#N/A	#N/A	#N/A	#N/A	#N/A	#N/A	#N/A	#N/A	#N/A	#N/A	#N/A	#N/A	#N/A	#N/A	#N/A	#N/A	#N/A	#N/A	#N/A	#N/A	#N/A	#N/A	17.9544	17.8243	18.7782	18.8491	19.1399	#N/A
A0A087WW87;P01614	A0A087WW87;P01614	#N/A	Ig kappa chain V-II region Cum	#N/A	IGKV2-40	#N/A	#N/A	#N/A	#N/A	#N/A	#N/A	19.8439	#N/A	#N/A	#N/A	#N/A	#N/A	#N/A	#N/A	19.4656	#N/A	#N/A	#N/A	#N/A	#N/A	20.7998	#N/A	#N/A	#N/A	#N/A	#N/A	#N/A	#N/A	#N/A	#N/A	#N/A	#N/A	#N/A	#N/A	#N/A	#N/A	#N/A	#N/A	#N/A	#N/A	#N/A	#N/A	#N/A	#N/A
A0A0A0MRZ8;P04433	A0A0A0MRZ8;P04433	#N/A	Ig kappa chain V-III region VG	#N/A	IGKV3D-11	#N/A	25.8463	25.9992	25.6398	26.1022	26.0797	27.1521	25.6781	25.4325	22.8277	25.62	25.4614	25.4532	26.2002	24.9896	21.7443	22.1961	#N/A	25.9534	22.772	24.9817	27.1708	22.5612	27.522	25.902	27.247	22.1572	26.4592	26.8799	25.8254	25.4126	22.2465	26.3268	25.9128	26.7107	26.5481	25.4471	#N/A	#N/A	#N/A	#N/A	#N/A	#N/A	#N/A
A0A0A0MS15	A0A0A0MS15	A0A0A0MS15	Immunoglobulin heavy variable 3-49	Immunoglobulin heavy variable 3-49	IGHV3-49	IGHV3-49	22.0792	21.428	20.7845	22.7957	20.7777	21.5354	19.7303	21.5482	20.977	23.5609	20.5485	22.3565	19.552	20.0411	21.3755	22.1275	20.3991	20.3533	20.1984	19.8152	23.6403	21.3278	20.2127	21.8432	22.2235	21.7723	21.8576	22.7142	20.336	21.755	20.6558	20.9965	21.7318	21.1576	21.7168	22.2894	20.0633	20.5216	21.2195	22.3317	21.5326	21.2351	19.949
A0A0A0MT36	#N/A	A0A0A0MT36;A0A0C4DH26	#N/A	Immunoglobulin kappa variable 6D-21	#N/A	IGKV6D-21	#N/A	#N/A	#N/A	#N/A	#N/A	#N/A	#N/A	#N/A	#N/A	#N/A	#N/A	#N/A	#N/A	#N/A	#N/A	#N/A	#N/A	#N/A	#N/A	#N/A	#N/A	#N/A	#N/A	#N/A	#N/A	#N/A	#N/A	#N/A	#N/A	#N/A	#N/A	#N/A	#N/A	#N/A	#N/A	#N/A	19.4403	19.0608	19.9686	#N/A	18.7762	#N/A	19.5706
A0A0A0MT36;A0A0C4DH26	A0A0A0MT36;A0A0C4DH26	#N/A	Immunoglobulin kappa variable 6D-21	#N/A	IGKV6D-21;IGKV6D-41	#N/A	20.1303	20.3786	20.3746	20.0634	20.3139	20.6041	20.3984	19.4829	20.2798	19.044	22.2459	20.7557	21.1974	19.8737	#N/A	18.536	18.0391	20.1602	19.8307	19.3757	19.6073	#N/A	20.3719	19.9845	19.9313	19.7019	22.82	21.4885	20.8676	20.2784	19.7675	20.5381	20.0998	19.7052	20.6614	19.4275	#N/A	#N/A	#N/A	#N/A	#N/A	#N/A	#N/A
A0A0B4J1U3	A0A0B4J1U3	A0A0B4J1U3	Immunoglobulin lambda variable 1-36	Immunoglobulin lambda variable 1-36	IGLV1-36	IGLV1-36	20.7704	18.512	19.5385	19.3081	19.8442	18.5901	19.3709	19.4983	19.5407	19.7092	19.8071	17.4917	19.5177	16.0242	18.1425	19.544	17.4626	19.6707	18.5501	19.8619	18.954	20.1084	19.4628	#N/A	18.5246	19.2418	19.9427	18.9741	19.8709	18.7802	19.614	19.6422	20.1731	20.328	20.764	18.679	20.3449	17.5265	18.7973	19.0905	18.4632	#N/A	18.1179
A0A0B4J1U7	A0A0B4J1U7	A0A0B4J1U7	Immunoglobulin heavy variable 6-1	Immunoglobulin heavy variable 6-1	IGHV6-1	IGHV6-1	23.8311	21.9504	23.7024	25.3086	24.3636	22.8805	20.928	23.7578	24.0383	24.9163	23.567	23.2747	21.2568	19.2203	23.5321	22.1208	22.951	24.4491	22.603	22.0297	24.2271	24.7515	17.9529	23.537	24.9876	24.1349	23.992	25.1377	22.4644	23.3515	24.9397	23.9007	23.967	23.3885	25.5641	21.1445	22.1117	22.8797	23.4981	22.8792	24.3218	23.9427	20.0164
A0A0B4J1V0	A0A0B4J1V0;A0A075B6Q5	A0A0B4J1V0;A0A075B6Q5	Immunoglobulin heavy variable 3-15	Immunoglobulin heavy variable 3-15	IGHV3-15	IGHV3-15	24.6033	24.0996	24.7949	25.1645	25.1843	24.2178	22.4246	24.1061	24.4933	25.239	24.5517	23.9967	22.8347	22.1623	23.7519	23.6247	22.7286	24.6288	24.0408	22.4338	22.5637	24.6011	19.9183	24.6439	26.214	24.1486	25.0418	26.025	23.1915	23.2662	24.1419	25.538	25.094	24.5203	24.9149	21.2544	22.9792	24.4642	23.6798	24.4328	24.8196	24.0864	23.1298
A0A0B4J1V2	A0A0B4J1V2	A0A0B4J1V2	Immunoglobulin heavy variable 2-26	Immunoglobulin heavy variable 2-26	IGHV2-26	IGHV2-26	18.3023	20.5272	18.8088	19.9095	19.3631	20.4262	#N/A	#N/A	19.8031	20.1348	18.7307	17.839	#N/A	#N/A	16.7539	#N/A	#N/A	21.2659	21.2788	#N/A	#N/A	21.6876	#N/A	20.0749	17.8948	#N/A	#N/A	18.1302	18.4763	#N/A	17.9593	21.9731	18.9718	#N/A	20.1693	#N/A	#N/A	19.0296	18.3087	20.6856	20.3401	17.7472	#N/A
A0A0B4J1X5	A0A0B4J1X5	A0A0B4J1X5;A0A0J9YVY3	Immunoglobulin heavy variable 3-74	Immunoglobulin heavy variable 3-74	IGHV3-74	IGHV3-74	23.7221	22.8182	23.943	24.3726	24.2805	23.5503	20.3045	23.7395	23.9684	24.5769	23.9523	24.1848	22.5184	19.2348	23.9912	22.1075	22.418	24.7453	24.2725	22.7034	21.6574	23.8562	#N/A	23.5283	25.0289	23.4983	24.205	23.9911	22.615	23.4768	23.0244	23.8293	24.601	24.4833	24.9103	20.5209	22.455	23.4756	22.4854	23.6182	23.4526	22.4783	21.7499
A0A0B4J1X8	A0A0B4J1X8	#N/A	Immunoglobulin heavy variable 3-43	#N/A	IGHV3-43	#N/A	#N/A	20.2964	20.4991	19.667	20.4488	20.8506	#N/A	20.0997	20.1149	20.0349	19.7319	19.5068	23.206	20.5104	#N/A	#N/A	#N/A	20.4596	20.3393	#N/A	#N/A	#N/A	#N/A	#N/A	#N/A	20.3574	#N/A	#N/A	#N/A	#N/A	19.949	20.9462	#N/A	#N/A	20.2776	#N/A	#N/A	#N/A	#N/A	#N/A	#N/A	#N/A	#N/A
A0A0B4J1Y8	A0A0B4J1Y8	A0A0B4J1Y8	Immunoglobulin lambda variable 9-49	Immunoglobulin lambda variable 9-49	IGLV9-49	IGLV9-49	19.9243	21.0403	20.2238	18.204	22.3916	21.3437	#N/A	19.8625	20.7813	21.1651	20.6329	20.3972	20.2556	#N/A	19.1168	21.8958	18.786	19.9622	19.8643	20.5118	22.554	21.4723	20.2195	19.9393	22.6859	20.6457	21.9685	19.3164	21.8078	22.0174	21.6967	21.3546	19.5961	21.7283	20.8006	#N/A	#N/A	21.1491	21.0631	20.6346	21.9633	19.9653	21.1728
A0A0B4J1Y9	A0A0B4J1Y9	A0A0B4J1Y9	Immunoglobulin heavy variable 3-72	Immunoglobulin heavy variable 3-72	IGHV3-72	IGHV3-72	21.1994	19.2575	21.119	20.8295	#N/A	18.9846	#N/A	#N/A	20.5022	20.8211	19.6298	20.8866	19.3093	20.9448	20.4539	18.4026	19.7657	20.6071	20.2573	20.0945	19.6466	#N/A	19.9171	#N/A	19.4758	20.2173	19.014	#N/A	19.2456	19.6832	18.6064	20.0832	20.6688	20.0232	20.6018	21.4166	#N/A	#N/A	#N/A	#N/A	18.663	#N/A	22.9392
A0A0B4J2H0	A0A0B4J2H0	#N/A	Immunoglobulin heavy variable 1-69D	#N/A	IGHV1-69-2	#N/A	22.9603	22.6278	22.1884	22.6846	23.3686	23.3297	22.8421	22.4177	22.1375	22.0432	21.5063	22.1478	21.4123	22.4173	21.3593	23.1074	21.5034	22.1552	22.1707	22.7485	#N/A	#N/A	#N/A	#N/A	20.3635	22.4908	18.9801	19.8017	18.8616	22.244	22.6543	23.5039	21.7024	22.2509	23.0097	23.3225	#N/A	#N/A	#N/A	#N/A	#N/A	#N/A	#N/A
A0A0C4DH24	A0A0C4DH24	A0A0C4DH24	Immunoglobulin kappa variable 6-21	Immunoglobulin kappa variable 6-21	IGKV6-21	IGKV6-21	20.1936	20.4732	19.8851	22.4698	20.6441	20.9459	22.0471	20.2583	21.1142	19.2811	#N/A	17.9609	#N/A	19.5045	20.5844	21.7256	20.5623	19.9007	20.3155	19.8462	21.0612	20.3408	19.4805	21.0352	22.5004	21.0996	#N/A	20.6544	22.5323	22.0484	22.1589	20.9984	21.5228	20.0606	20.7021	#N/A	21.0238	20.1459	#N/A	20.8234	#N/A	21.6863	#N/A
A0A0C4DH25	A0A0C4DH25	A0A0C4DH25	Immunoglobulin kappa variable 3D-20	Immunoglobulin kappa variable 3D-20	IGKV3D-20	IGKV3D-20	23.468	22.6676	22.5235	23.9369	23.3394	23.7994	23.5064	23.3844	24.0715	22.9372	22.9021	22.0591	23.8234	22.4999	21.9898	23.159	21.8461	22.7709	22.4244	22.825	24.5525	23.3597	23.0181	23.1373	24.5416	22.7065	23.93	25.1726	24.3642	23.2778	21.6214	24.0508	22.9667	23.9675	22.4749	22.6414	23.1985	22.825	22.9997	22.743	22.1938	22.6922	22.819
A0A0C4DH29;P01743	#N/A	A0A0C4DH29;P01743	#N/A	Ig heavy chain V-I region HG3	#N/A	IGHV1-3	#N/A	#N/A	#N/A	#N/A	#N/A	#N/A	#N/A	#N/A	#N/A	#N/A	#N/A	#N/A	#N/A	#N/A	#N/A	#N/A	#N/A	#N/A	#N/A	#N/A	#N/A	#N/A	#N/A	#N/A	#N/A	#N/A	#N/A	#N/A	#N/A	#N/A	#N/A	#N/A	#N/A	#N/A	#N/A	#N/A	#N/A	#N/A	#N/A	#N/A	#N/A	18.726	#N/A
A0A0C4DH31	A0A0C4DH31	A0A0C4DH31	Immunoglobulin heavy variable 1-18	Immunoglobulin heavy variable 1-18	IGHV1-18	IGHV1-18	22.6342	21.5089	20.9265	21.653	22.5353	22.8908	21.2402	22.0372	21.5733	21.5078	21.3155	21.6984	22.0289	22.5203	21.0352	22.4753	21.4286	21.5236	21.3595	21.5532	19.7347	18.7888	20.4224	#N/A	18.1218	22.2399	#N/A	19.4797	18.4938	21.6291	21.6406	22.8727	21.0795	21.6663	21.8813	22.6199	#N/A	#N/A	#N/A	#N/A	#N/A	#N/A	#N/A
A0A0C4DH32	A0A0C4DH32	#N/A	#N/A	#N/A	IGHV3-20	#N/A	#N/A	#N/A	#N/A	#N/A	#N/A	#N/A	#N/A	#N/A	#N/A	#N/A	#N/A	#N/A	#N/A	#N/A	#N/A	#N/A	#N/A	#N/A	#N/A	#N/A	#N/A	#N/A	#N/A	#N/A	#N/A	#N/A	#N/A	#N/A	#N/A	#N/A	#N/A	#N/A	#N/A	#N/A	#N/A	#N/A	#N/A	#N/A	#N/A	#N/A	#N/A	#N/A	#N/A
A0A0C4DH34	#N/A	A0A0C4DH34	#N/A	Immunoglobulin heavy variable 4-28	#N/A	IGHV4-28	#N/A	#N/A	#N/A	#N/A	#N/A	#N/A	#N/A	#N/A	#N/A	#N/A	#N/A	#N/A	#N/A	#N/A	#N/A	#N/A	#N/A	#N/A	#N/A	#N/A	#N/A	#N/A	#N/A	#N/A	#N/A	#N/A	#N/A	#N/A	#N/A	#N/A	#N/A	#N/A	#N/A	#N/A	#N/A	#N/A	17.5528	17.6703	17.5493	17.3972	18.8956	17.8731	16.1384
A0A0C4DH35	A0A0C4DH35	A0A0C4DH35	Probable non-functional immunoglobulin heavy variable 3-35	Probable non-functional immunoglobulin heavy variable 3-35	IGHV3-35	IGHV3-35	20.7791	20.6222	20.2465	22.2427	20.5259	20.5814	19.9704	21.004	20.8562	21.9653	20.1696	20.6177	21.3994	20.9242	20.0632	21.3708	19.6156	21.3291	20.6454	#N/A	#N/A	#N/A	#N/A	#N/A	#N/A	20.5457	#N/A	#N/A	#N/A	20.5645	20.1302	20.8326	19.8203	20.2329	21.1415	21.0108	#N/A	#N/A	#N/A	#N/A	#N/A	#N/A	#N/A
A0A0C4DH38	A0A0C4DH38	A0A0C4DH38	Immunoglobulin heavy variable 5-51	Immunoglobulin heavy variable 5-51	IGHV5-51	IGHV5-51	22.1627	21.8392	21.9629	21.744	22.6361	22.1839	21.4242	21.234	21.5679	21.361	21.3504	22.079	21.402	22.2134	20.5158	21.9314	20.7747	20.7977	21.8558	21.8507	22.6556	22.5815	22.1163	21.6932	21.2046	22.275	22.0089	21.6563	20.5207	21.9118	21.8692	21.7004	20.4741	21.5288	21.0088	21.6619	22.1086	19.0794	20.1998	22.7178	22.7066	20.1808	#N/A
A0A0C4DH43	#N/A	A0A0C4DH43	#N/A	Immunoglobulin heavy variable 2-70D	#N/A	IGHV2-70D	#N/A	#N/A	#N/A	#N/A	#N/A	#N/A	#N/A	#N/A	#N/A	#N/A	#N/A	#N/A	#N/A	#N/A	#N/A	#N/A	#N/A	#N/A	#N/A	#N/A	#N/A	#N/A	#N/A	#N/A	#N/A	#N/A	#N/A	#N/A	#N/A	#N/A	#N/A	#N/A	#N/A	#N/A	#N/A	#N/A	18.8071	#N/A	#N/A	#N/A	#N/A	#N/A	#N/A
A0A0C4DH43;P01814	A0A0C4DH43;P01814	#N/A	Immunoglobulin heavy variable 2-70D	#N/A	IGHV2-70D	#N/A	20.4515	#N/A	#N/A	#N/A	21.3662	#N/A	#N/A	#N/A	#N/A	20.9574	#N/A	20.3957	#N/A	#N/A	#N/A	20.967	#N/A	19.1047	18.9426	#N/A	#N/A	#N/A	#N/A	19.2156	20.4509	#N/A	20.5302	18.2247	#N/A	18.5666	18.6153	20.2694	19.2232	#N/A	#N/A	19.2024	#N/A	#N/A	#N/A	#N/A	#N/A	#N/A	#N/A
A0A0C4DH55	A0A0C4DH55	#N/A	#N/A	#N/A	IGKV3D-7	#N/A	#N/A	#N/A	#N/A	#N/A	#N/A	#N/A	#N/A	#N/A	#N/A	#N/A	#N/A	#N/A	#N/A	#N/A	#N/A	#N/A	#N/A	#N/A	#N/A	#N/A	18.7199	#N/A	#N/A	#N/A	#N/A	#N/A	#N/A	#N/A	#N/A	#N/A	#N/A	#N/A	#N/A	#N/A	#N/A	#N/A	#N/A	#N/A	#N/A	#N/A	#N/A	#N/A	#N/A
A0A0C4DH67;A0A0C4DH69	A0A0C4DH67;A0A0C4DH69	A0A0C4DH67;A0A0C4DH69	Immunoglobulin kappa variable 1-8	Immunoglobulin kappa variable 1-8	IGKV1-8;IGKV1-9	IGKV1-8;IGKV1-9	21.4397	20.0675	20.5581	21.1816	20.5251	20.196	#N/A	21.1621	#N/A	20.9274	19.4443	20.9154	19.9282	#N/A	#N/A	#N/A	#N/A	20.2275	#N/A	#N/A	#N/A	19.7929	#N/A	#N/A	19.3357	#N/A	20.1835	19.239	#N/A	#N/A	#N/A	21.2356	#N/A	#N/A	#N/A	#N/A	#N/A	#N/A	#N/A	#N/A	#N/A	#N/A	#N/A
A0A0C4DH68;A0A075B6R9	A0A0C4DH68;A0A075B6R9	A0A0C4DH68;A0A075B6R9	Immunoglobulin kappa variable 2-24	Immunoglobulin kappa variable 2-24	IGKV2-24;IGKV2D-24	IGKV2-24;IGKV2D-24	23.7842	22.9562	22.6724	23.5752	23.4132	22.7739	22.223	22.9742	23.1521	23.5677	21.6089	22.3901	22.925	22.7157	22.452	23.6198	21.635	23.4876	23.1417	22.8225	23.4642	23.6406	23.6027	22.879	24.1791	21.3387	23.9488	23.1398	24.2459	24.6573	22.8357	23.2078	23.3107	24.7458	23.0956	23.1446	22.6564	22.5974	22.4765	24.142	24.4833	23.4553	23.852
A0A0C4DH72	A0A0C4DH72	A0A0C4DH72	Immunoglobulin kappa variable 1-6	Immunoglobulin kappa variable 1-6	IGKV1-6	IGKV1-6	22.7697	23.248	23.2973	23.4468	24.1276	23.879	23.6867	23.4658	23.0589	22.11	23.1819	22.775	23.4649	23.3034	21.7668	22.9387	21.976	21.7198	23.1856	23.4794	24.2774	22.7807	22.0441	23.7011	22.4688	22.4054	22.196	24.1785	23.1635	23.5802	22.7413	23.0616	23.3893	23.8688	22.3594	22.3295	22.934	22.0439	23.4002	24.448	23.4487	23.7051	23.9711
A0A0C4DH73;P01611	A0A0C4DH73;P01611	A0A0C4DH73;P01611	Ig kappa chain V-I region Wes	Ig kappa chain V-I region Wes	IGKV1-12	IGKV1-12	#N/A	#N/A	#N/A	#N/A	#N/A	#N/A	#N/A	#N/A	#N/A	#N/A	#N/A	#N/A	#N/A	#N/A	#N/A	#N/A	#N/A	#N/A	#N/A	#N/A	#N/A	#N/A	#N/A	#N/A	#N/A	#N/A	#N/A	#N/A	#N/A	#N/A	#N/A	#N/A	#N/A	#N/A	#N/A	#N/A	#N/A	20.8747	21.8687	21.9227	24.3281	21.9796	#N/A
A0A0J9YX35	A0A0J9YX35	#N/A	#N/A	#N/A	#N/A	#N/A	#N/A	#N/A	#N/A	#N/A	#N/A	#N/A	#N/A	#N/A	#N/A	#N/A	#N/A	#N/A	#N/A	#N/A	17.5563	#N/A	#N/A	#N/A	#N/A	#N/A	23.3579	#N/A	22.8269	#N/A	#N/A	#N/A	18.8915	18.8144	21.4069	#N/A	#N/A	#N/A	#N/A	#N/A	#N/A	22.088	#N/A	#N/A	#N/A	#N/A	#N/A	#N/A	#N/A
A0A0J9YXX1	A0A0J9YXX1	A0A0J9YXX1	Immunoglobulin heavy variable 5-10-1	Immunoglobulin heavy variable 5-10-1	IGHV5-10-1	IGHV5-10-1	21.0771	20.7459	20.9011	21.2651	21.1075	19.7348	#N/A	21.295	21.5784	19.9604	18.8163	20.7591	#N/A	#N/A	19.109	18.2813	18.9476	21.133	20.8619	18.382	19.2048	20.0217	#N/A	18.6509	21.984	21.6222	21.7577	19.6636	#N/A	19.3061	20.353	22.5117	19.8324	20.8434	19.8047	17.2641	19.5773	19.5945	#N/A	20.6747	20.4637	20.8438	19.2469
A0M8Q6	#N/A	A0M8Q6	#N/A	#N/A	#N/A	IGLC7	#N/A	#N/A	#N/A	#N/A	#N/A	#N/A	#N/A	#N/A	#N/A	#N/A	#N/A	#N/A	#N/A	#N/A	#N/A	#N/A	#N/A	#N/A	#N/A	#N/A	#N/A	#N/A	#N/A	#N/A	#N/A	#N/A	#N/A	#N/A	#N/A	#N/A	#N/A	#N/A	#N/A	#N/A	#N/A	#N/A	#N/A	#N/A	#N/A	#N/A	#N/A	#N/A	#N/A
A6NMB1	#N/A	A6NMB1	#N/A	Sialic acid-binding Ig-like lectin 16	#N/A	SIGLEC16	#N/A	#N/A	#N/A	#N/A	#N/A	#N/A	#N/A	#N/A	#N/A	#N/A	#N/A	#N/A	#N/A	#N/A	#N/A	#N/A	#N/A	#N/A	#N/A	#N/A	#N/A	#N/A	#N/A	#N/A	#N/A	#N/A	#N/A	#N/A	#N/A	#N/A	#N/A	#N/A	#N/A	#N/A	#N/A	#N/A	#N/A	27.4302	27.3405	27.5598	26.7099	27.0169	27.2044
A8MUH7;Q5T2W1	A8MUH7;Q5T2W1	#N/A	Putative PDZ domain-containing protein 1P;Na(+)/H(+) exchange regulatory cofactor NHE-RF3	#N/A	PDZK1P1;PDZK1	#N/A	23.8078	26.407	26.2878	27.4782	26.3728	25.0286	24.859	26.7367	21.7634	#N/A	26.5475	26.2265	24.2322	26.5457	25.5588	24.4112	25.9833	26.3906	26.0043	#N/A	23.1746	#N/A	21.9668	21.4242	19.6224	23.742	22.0485	23.1864	19.5766	23.6384	#N/A	24.7443	#N/A	24.5322	26.9456	26.2933	#N/A	#N/A	#N/A	#N/A	#N/A	#N/A	#N/A
CON__P00761	CON__P00761	CON__P00761	#N/A	#N/A	#N/A	#N/A	28.4562	27.7701	27.8644	28.3167	28.1208	27.8924	27.9344	28.0413	27.6545	28.3036	27.7155	27.9342	28.5047	28.205	27.6543	28.2824	28.1472	28.0109	28.0627	28.0285	28.6115	28.2362	28.1792	28.0072	28.5907	27.9321	28.7346	28.0579	28.3384	27.7921	27.6422	27.9077	27.5402	27.9018	28.3574	28.6245	27.9887	27.4634	27.1605	27.0812	27.3115	27.281	27.0963
CON__P01966	#N/A	CON__P01966	#N/A	#N/A	#N/A	#N/A	#N/A	#N/A	#N/A	#N/A	#N/A	#N/A	#N/A	#N/A	#N/A	#N/A	#N/A	#N/A	#N/A	#N/A	#N/A	#N/A	#N/A	#N/A	#N/A	#N/A	#N/A	#N/A	#N/A	#N/A	#N/A	#N/A	#N/A	#N/A	#N/A	#N/A	#N/A	#N/A	#N/A	#N/A	#N/A	#N/A	#N/A	#N/A	#N/A	#N/A	#N/A	21.8991	#N/A
CON__P02538;P02538;CON__P48668;P48668	#N/A	CON__P02538;P02538;CON__P48668;P48668	#N/A	Keratin, type II cytoskeletal 6A;Keratin, type II cytoskeletal 6C	#N/A	KRT6A;KRT6C	#N/A	#N/A	#N/A	#N/A	#N/A	#N/A	#N/A	#N/A	#N/A	#N/A	#N/A	#N/A	#N/A	#N/A	#N/A	#N/A	#N/A	#N/A	#N/A	#N/A	#N/A	#N/A	#N/A	#N/A	#N/A	#N/A	#N/A	#N/A	#N/A	#N/A	#N/A	#N/A	#N/A	#N/A	#N/A	#N/A	#N/A	#N/A	#N/A	#N/A	#N/A	#N/A	#N/A
CON__P02676	CON__P02676	#N/A	#N/A	#N/A	#N/A	#N/A	21.0581	21.283	20.4509	21.8243	21.783	21.6924	22.0892	22.6086	22.4795	21.3787	20.5828	20.4381	19.8652	17.8487	20.3012	20.4915	18.8144	20.9647	21.6505	#N/A	#N/A	20.6024	#N/A	20.2672	19.456	22.0543	20.6051	20.3234	19.1191	21.6553	22.7825	22.0977	23.2677	22.4389	19.4644	18.0922	#N/A	#N/A	#N/A	#N/A	#N/A	#N/A	#N/A
CON__P02768-1;P02768	CON__P02768-1;P02768	CON__P02768-1;P02768	Serum albumin	Serum albumin	ALB	ALB	35.3637	35.4726	35.5824	35.6416	35.2689	35.5787	35.5087	35.5745	35.5876	35.8451	35.1855	35.5435	35.6163	35.1487	36.2634	35.7559	35.6224	35.5097	35.713	35.95	34.3923	34.9816	35.7771	35.1499	35.3366	34.9762	35.1427	34.3228	35.0919	35.6711	35.0817	34.9096	35.5805	35.2058	35.7699	35.649	35.4778	35.442	34.7734	35.1491	35.1639	35.3097	35.3161
CON__P02769	CON__P02769	CON__P02769	#N/A	#N/A	#N/A	#N/A	20.3733	16.8185	17.0718	17.239	18.3477	20.9934	16.9431	16.8388	20.4862	19.1171	16.192	18.6484	19.8707	18.809	20.7761	21.4542	22.1058	20.0018	17.6657	23.6588	23.9425	24.1373	25.4576	25.1034	24.3613	19.0562	25.34	23.6027	25.841	20.2825	20.6142	19.4839	19.1468	17.32	18.9227	20.3596	24.3944	22.5362	22.3466	22.1506	23.2082	23.0096	22.8566
CON__P04264;P04264	CON__P04264;P04264;CON__Q8BGZ7;CON__P50446;CON__Q922U2;CON__Q5XQN5	#N/A	Keratin, type II cytoskeletal 1	#N/A	KRT1	#N/A	19.8176	19.1327	18.9614	21.7428	#N/A	#N/A	22.4157	#N/A	#N/A	17.0791	#N/A	21.6237	#N/A	20.8816	#N/A	20.9736	#N/A	19.9401	17.7268	20.1419	22.556	22.4266	#N/A	20.9036	19.8824	#N/A	18.4758	21.3503	20.9525	18.3707	#N/A	21.1931	20.0284	18.8672	20.7522	21.5242	#N/A	#N/A	#N/A	#N/A	#N/A	#N/A	#N/A
CON__P13645;P13645	CON__P13645;P13645;CON__Q7Z3Z0;CON__Q7Z3Y8;CON__Q148H6;CON__Q7Z3Y7;CON__P02535-1;Q7Z3Z0;Q7Z3Y8;Q7Z3Y7	#N/A	Keratin, type I cytoskeletal 10	#N/A	KRT10	#N/A	#N/A	#N/A	#N/A	22.112	#N/A	#N/A	21.6441	17.0228	#N/A	#N/A	#N/A	21.722	#N/A	20.8182	17.285	21.0569	#N/A	#N/A	#N/A	18.8187	21.0394	19.3242	#N/A	20.1083	20.6017	#N/A	#N/A	21.2964	17.6424	#N/A	#N/A	21.9238	#N/A	#N/A	17.0772	19.1582	#N/A	#N/A	#N/A	#N/A	#N/A	#N/A	#N/A
CON__P35527;P35527	#N/A	CON__P35527;P35527	#N/A	Keratin, type I cytoskeletal 9	#N/A	KRT9	#N/A	#N/A	#N/A	#N/A	#N/A	#N/A	#N/A	#N/A	#N/A	#N/A	#N/A	#N/A	#N/A	#N/A	#N/A	#N/A	#N/A	#N/A	#N/A	#N/A	#N/A	#N/A	#N/A	#N/A	#N/A	#N/A	#N/A	#N/A	#N/A	#N/A	#N/A	#N/A	#N/A	#N/A	#N/A	#N/A	#N/A	22.5722	#N/A	#N/A	#N/A	#N/A	#N/A
CON__P35908;P35908;CON__P35908v2	CON__P35908;P35908;CON__P35908v2;CON__Q9R0H5;CON__P04259;CON__ENSEMBL:ENSBTAP00000038253;CON__P13647;CON__Q7Z794;CON__Q6IFZ6;CON__Q8VED5;CON__Q3TTY5;CON__P48668;CON__P02538;CON__O95678;CON__Q6NXH9;CON__Q5XKE5;P48668;Q7Z794;O95678;P13647;Q5XKE5;P02538	#N/A	Keratin, type II cytoskeletal 2 epidermal	#N/A	KRT2	#N/A	15.9149	16.872	#N/A	18.7948	#N/A	#N/A	20.8579	16.911	#N/A	#N/A	#N/A	20.3633	#N/A	17.0743	#N/A	18.4889	#N/A	17.5228	#N/A	#N/A	19.2326	17.2702	#N/A	#N/A	#N/A	#N/A	#N/A	20.6362	#N/A	#N/A	#N/A	20.0873	#N/A	#N/A	17.9598	18.6108	#N/A	#N/A	#N/A	#N/A	#N/A	#N/A	#N/A
CON__Q1RMN8	CON__Q1RMN8	CON__Q1RMN8	#N/A	#N/A	#N/A	#N/A	22.805	21.9317	21.6329	19.9518	18.7847	21.264	21.8892	#N/A	#N/A	21.3438	22.0982	#N/A	21.5634	#N/A	20.5875	18.9608	20.3151	21.9072	21.7913	19.0035	#N/A	20.3752	18.705	17.5469	#N/A	19.4367	#N/A	#N/A	#N/A	19.4803	21.7834	#N/A	18.1668	22.57	21.6981	21.497	#N/A	#N/A	#N/A	#N/A	#N/A	#N/A	#N/A
CON__Q2KIS7	CON__Q2KIS7	#N/A	#N/A	#N/A	#N/A	#N/A	#N/A	#N/A	#N/A	#N/A	#N/A	#N/A	#N/A	#N/A	19.3735	19.5883	18.7212	#N/A	#N/A	#N/A	#N/A	#N/A	#N/A	#N/A	#N/A	#N/A	#N/A	#N/A	#N/A	#N/A	#N/A	#N/A	#N/A	#N/A	#N/A	#N/A	#N/A	#N/A	19.156	#N/A	#N/A	#N/A	#N/A	#N/A	#N/A	#N/A	#N/A	#N/A	#N/A
CON__Q32PJ2	CON__Q32PJ2	CON__Q32PJ2	#N/A	#N/A	#N/A	#N/A	22.1825	20.6975	21.2114	22.8554	19.8373	21.8345	22.9536	#N/A	22.5668	23.487	20.601	21.3757	23.752	21.5792	22.1689	23.885	23.1524	23.0514	23.0241	22.9021	23.6342	22.5812	24.0624	23.8287	24.1149	22.8601	21.9532	22.5801	22.9049	21.9939	21.8367	22.0484	22.888	20.7159	23.6096	23.3715	23.0945	21.5203	21.6321	21.1571	21.9791	22.608	21.6209
O00151	O00151	O00151	PDZ and LIM domain protein 1	PDZ and LIM domain protein 1	PDLIM1	PDLIM1	20.4915	20.7049	19.9141	19.3431	#N/A	20.1228	21.0902	19.9539	19.6821	#N/A	19.4123	20.6689	19.4778	20.7879	20.2204	19.0836	20.9532	19.4337	19.4343	#N/A	18.6408	19.808	19.4712	19.2713	19.1921	#N/A	19.226	19.7326	19.1422	19.8597	20.0065	19.4199	20.9482	20.2517	18.7355	19.2685	18.7947	20.7481	20.1061	19.7961	#N/A	18.4771	19.0932
O00187	O00187	O00187	Mannan-binding lectin serine protease 2;Mannan-binding lectin serine protease 2 A chain;Mannan-binding lectin serine protease 2 B chain	Mannan-binding lectin serine protease 2;Mannan-binding lectin serine protease 2 A chain;Mannan-binding lectin serine protease 2 B chain	MASP2	MASP2	20.7161	20.8053	20.4222	20.4846	20.8397	21.0096	20.117	19.1592	20.7077	20.3574	20.6732	19.853	20.1022	20.0173	21.1212	19.2822	19.9417	20.759	20.9161	20.4689	#N/A	19.8302	17.5641	19.7577	20.8674	20.5748	20.6956	21.4276	19.758	20.9605	19.4644	18.9815	20.4527	20.1348	20.0336	19.9572	19.3355	20.8793	19.8608	19.321	19.6797	20.2057	18.9458
O00299	O00299	#N/A	Chloride intracellular channel protein 1	#N/A	CLIC1	#N/A	19.2154	20.2744	19.3924	19.294	#N/A	19.9834	18.9822	20.0094	19.6188	18.3116	20.5519	20.0038	18.5825	18.6615	19.2015	19.9466	19.9499	17.916	20.1005	19.4893	17.8353	19.6728	19.4539	18.6026	19.8021	#N/A	#N/A	18.1939	17.6492	19.7828	17.6978	17.4916	20.5307	19.6118	20.0839	19.4354	#N/A	#N/A	#N/A	#N/A	#N/A	#N/A	#N/A
O00391	O00391	O00391	Sulfhydryl oxidase 1	Sulfhydryl oxidase 1	QSOX1	QSOX1	19.2279	18.6471	19.4656	18.8999	19.0956	18.3259	19.8184	19.2892	19.232	19.2418	#N/A	19.614	18.6307	18.3211	19.3525	18.7995	19.4025	19.5003	19.4517	19.0583	20.7209	19.5683	20.7247	20.2882	23.2244	19.6192	19.733	19.1802	20.3579	19.2321	19.3149	19.7775	19.4604	19.9061	19.5494	19.2382	#N/A	19.5205	#N/A	#N/A	17.1693	#N/A	18.7523
O14791	O14791	O14791	Apolipoprotein L1	Apolipoprotein L1	APOL1	APOL1	23.9398	24.5007	24.1714	23.3831	23.8688	23.9555	24.0932	24.3754	23.9776	24.3991	23.9514	23.8999	24.6534	24.4177	24.6829	23.7224	24.5404	23.8527	24.0004	24.6278	24.4536	24.532	23.52	25.2167	23.784	23.338	25.1848	24.5135	25.0564	24.0459	23.602	23.6209	24.0414	23.659	24.2128	24.279	24.8107	24.8977	25.0448	24.1637	24.6369	24.8891	24.4379
O15195	O15195	#N/A	Villin-like protein	#N/A	VILL	#N/A	22.3953	22.6421	23.0354	23.5834	22.2312	23.1352	23.514	23.254	22.7906	23.2383	22.2386	22.2824	23.2418	22.6704	22.5014	23.6376	23.2699	23.4268	22.8	23.8792	21.9835	21.8385	22.3747	22.3662	21.5436	22.7879	22.4075	21.1283	22.509	22.8295	22.6739	22.586	22.6799	22.8743	23.5901	23.6299	#N/A	#N/A	#N/A	#N/A	#N/A	#N/A	#N/A
O43196	#N/A	O43196	#N/A	MutS protein homolog 5	#N/A	MSH5	#N/A	#N/A	#N/A	#N/A	#N/A	#N/A	#N/A	#N/A	#N/A	#N/A	#N/A	#N/A	#N/A	#N/A	#N/A	#N/A	#N/A	#N/A	#N/A	#N/A	#N/A	#N/A	#N/A	#N/A	#N/A	#N/A	#N/A	#N/A	#N/A	#N/A	#N/A	#N/A	#N/A	#N/A	#N/A	#N/A	#N/A	#N/A	#N/A	#N/A	#N/A	#N/A	#N/A
O43866	O43866	O43866	CD5 antigen-like	CD5 antigen-like	CD5L	CD5L	24.6581	24.7553	24.3459	23.9429	23.1107	23.7004	23.477	24.2697	24.2307	24.0156	23.9006	24.4446	23.7902	23.1451	24.0766	23.6257	22.1321	23.6838	23.5514	23.2604	21.6812	21.9742	21.5941	21.5478	23.4649	23.7586	22.0831	22.5109	22.5295	25.1792	23.5955	22.9874	24.8266	24.2589	24.1278	23.2599	23.6993	24.0851	21.0177	22.8693	24.9812	22.5799	24.5327
O60216	O60216	#N/A	Double-strand-break repair protein rad21 homolog	#N/A	RAD21	#N/A	21.8268	#N/A	#N/A	#N/A	#N/A	#N/A	#N/A	#N/A	21.9409	#N/A	21.6681	#N/A	22.3515	#N/A	22.2943	#N/A	#N/A	21.8347	#N/A	22.7171	#N/A	#N/A	#N/A	#N/A	#N/A	#N/A	#N/A	#N/A	#N/A	#N/A	#N/A	#N/A	#N/A	22.0266	#N/A	22.4986	#N/A	#N/A	#N/A	#N/A	#N/A	#N/A	#N/A
O75083	O75083	#N/A	WD repeat-containing protein 1	#N/A	WDR1	#N/A	18.8155	19.6998	19.3938	#N/A	#N/A	19.663	19.5094	19.0593	19.145	19.1566	20.3353	20.6181	20.6511	19.0942	19.9028	19.3172	20.0308	19.7319	19.5622	19.2292	18.5144	20.0249	19.4381	19.3914	19.145	#N/A	18.8246	21.044	18.6419	19.122	19.6553	18.779	#N/A	19.4038	19.3772	19.0343	#N/A	#N/A	#N/A	#N/A	#N/A	#N/A	#N/A
O75636	O75636	O75636	Ficolin-3	Ficolin-3	FCN3	FCN3	21.6899	21.1338	21.4534	21.4936	21.704	20.3831	#N/A	20.9618	21.8172	22.2114	21.4402	21.5295	#N/A	#N/A	21.6436	#N/A	19.8699	21.4998	21.6522	20.6847	18.4146	#N/A	#N/A	20.912	19.9749	20.9536	21.1315	20.6049	19.8229	19.9735	20.9052	20.2881	21.2946	19.9783	21.1746	#N/A	20.3933	#N/A	#N/A	20.6727	20.5788	21.0084	#N/A
O75882	O75882	O75882	Attractin	Attractin	ATRN	ATRN	21.5399	21.9457	22.5693	22.707	20.7566	22.1498	21.5624	22.2744	22.2856	22.5342	21.9159	21.8125	21.7344	21.7098	22.2957	21.2348	22.5116	22.4586	22.3737	22.9106	22.0295	22.0433	22.3374	22.3695	22.3359	21.8626	22.2858	21.1624	21.3983	22.5447	21.9654	21.1855	22.3768	21.9053	21.8916	21.6059	22.3872	22.0798	22.4372	21.825	22.1887	22.3405	21.2566
O95445	O95445	O95445	Apolipoprotein M	Apolipoprotein M	APOM	APOM	22.6196	23.1847	23.4494	23.8506	22.3427	23.1723	23.8501	22.4689	23.7217	23.6545	23.2676	23.7786	24.0497	23.5801	23.9002	23.6013	24.1618	23.4362	23.2726	24.8752	22.2633	22.7625	21.9232	22.5972	21.5404	22.0109	21.6996	22.3227	22.3414	22.9747	23.4293	22.1037	22.8621	23.1086	24.2646	23.1219	23.288	23.1117	22.8253	22.7326	22.5913	22.6382	22.8671
O95497	O95497	#N/A	Pantetheinase	#N/A	VNN1	#N/A	#N/A	#N/A	#N/A	#N/A	#N/A	#N/A	#N/A	#N/A	#N/A	#N/A	#N/A	#N/A	#N/A	#N/A	#N/A	#N/A	#N/A	#N/A	#N/A	#N/A	#N/A	#N/A	#N/A	#N/A	#N/A	#N/A	#N/A	#N/A	#N/A	#N/A	#N/A	#N/A	#N/A	#N/A	#N/A	#N/A	#N/A	#N/A	#N/A	#N/A	#N/A	#N/A	#N/A
O95810	O95810	O95810	Serum deprivation-response protein	Serum deprivation-response protein	SDPR	SDPR	19.2917	19.4184	18.653	16.7409	#N/A	19.9723	19.266	19.9366	19.3507	17.5533	20.5025	19.8408	19.1562	18.7803	20.1603	#N/A	20.2059	18.9601	20.1949	19.4952	19.057	20.6318	18.2175	20.4641	19.296	#N/A	18.8849	20.5928	20.1589	#N/A	#N/A	19.1675	20.1611	18.6455	20.2827	18.0847	#N/A	20.6699	18.588	19.0447	#N/A	19.0515	18.6119
P00450	P00450;CON__ENSEMBL:ENSBTAP00000031900	P00450;CON__ENSEMBL:ENSBTAP00000031900	Ceruloplasmin	Ceruloplasmin	CP	CP	29.2717	28.7898	29.1978	28.4161	28.7976	28.8345	28.9313	28.7716	28.6834	28.6512	28.8748	29.1428	28.8351	29.1337	28.9426	28.9671	29.0663	28.6843	28.6893	28.7541	29.5131	29.6027	29.2359	28.8772	29.8833	29.0955	29.5878	28.8045	29.6852	29.2115	29.0747	29.3589	28.8914	29.4328	28.6801	28.7326	29.2943	28.9412	29.1169	29.2525	29.1497	29.2408	29.0212
P00488	P00488	P00488	Coagulation factor XIII A chain	Coagulation factor XIII A chain	F13A1	F13A1	21.4241	21.7821	21.5572	21.6163	19.2322	21.824	22.2764	21.6695	21.4867	21.226	21.3172	21.7235	21.6975	21.7275	22.134	21.2863	21.8514	20.956	21.1542	21.9768	21.6568	21.3524	21.8169	22.4899	21.2936	21.1682	21.1364	21.624	21.5114	21.432	22.3428	21.2348	21.4601	21.8668	21.5759	20.951	22.6105	22.5833	22.5084	21.8465	21.9443	21.7723	21.5704
P00558	P00558	P00558	Phosphoglycerate kinase 1	Phosphoglycerate kinase 1	PGK1	PGK1	18.7095	18.84	19.7591	18.5389	#N/A	18.4821	17.9179	19.078	18.79	#N/A	19.4752	19.0698	18.6282	19.3024	19.4999	17.786	20.3758	17.5827	19.152	18.8628	17.5249	17.8506	18.0677	18.9765	18.5704	#N/A	17.5699	19.0993	#N/A	18.9037	18.8187	18.4077	19.5264	18.0513	19.2267	18.5111	19.4533	19.271	19.0695	#N/A	#N/A	19.0253	19.398
P00734	P00734;CON__P00735	P00734;CON__P00735	Prothrombin;Activation peptide fragment 1;Activation peptide fragment 2;Thrombin light chain;Thrombin heavy chain	Prothrombin;Activation peptide fragment 1;Activation peptide fragment 2;Thrombin light chain;Thrombin heavy chain	F2	F2	27.47	28.0084	27.7979	27.6676	27.498	27.6621	27.6529	27.7045	27.5537	27.7065	27.6397	27.9714	27.3219	27.3125	27.853	27.222	27.9317	28.0658	28.1082	27.9305	26.1156	26.7959	26.6309	26.6308	25.8778	27.4747	26.3618	26.6272	26.5952	27.8446	27.6731	27.5162	27.7741	27.2262	27.3081	27.5445	27.0865	27.0176	26.8681	26.8698	26.651	26.6199	26.2925
P00736	P00736	P00736	Complement C1r subcomponent;Complement C1r subcomponent heavy chain;Complement C1r subcomponent light chain	Complement C1r subcomponent;Complement C1r subcomponent heavy chain;Complement C1r subcomponent light chain	C1R	C1R	25.0354	24.2215	24.828	24.475	24.1632	24.2512	23.6034	24.5657	24.9626	24.9934	24.8671	24.8333	24.3722	24.8736	24.4111	24.6528	24.5661	24.3968	24.7792	24.4292	23.3085	23.9035	23.0967	24.3665	23.8693	25.4204	24.1612	23.9892	23.7123	24.372	24.7234	24.4137	24.4789	24.5586	24.6092	24.6838	24.5271	24.1884	24.9254	24.7678	24.8666	24.9969	24.4587
P00738	P00738	P00738	Haptoglobin;Haptoglobin alpha chain;Haptoglobin beta chain	Haptoglobin;Haptoglobin alpha chain;Haptoglobin beta chain	HP	HP	32.594	32.7229	32.1336	31.696	33.0933	31.5702	32.3478	32.4918	32.4664	32.1291	32.3927	32.6838	32.0416	32.1391	32.8111	31.2116	32.4645	32.9979	33.0229	32.2905	31.765	32.5116	32.0295	32.4658	25.6461	33.3604	32.4781	32.3549	31.9062	32.5254	32.7451	32.9791	32.2633	31.818	32.0855	31.838	31.4507	32.4516	32.4538	32.6765	32.5945	32.0615	32.1636
P00739	P00739	P00739	Haptoglobin-related protein	Haptoglobin-related protein	HPR	HPR	24.3547	25.1017	24.9613	22.7553	23.8313	23.2393	23.5668	24.379	23.6813	24.4782	23.9681	24.2356	24.4625	25.3693	25.0412	22.6855	24.7458	22.4834	22.8476	22.578	22.7881	25.0692	23.3786	24.3925	23.1915	24.0126	24.5555	24.2237	23.5202	23.8636	24.2226	23.4779	24.1264	23.2029	23.9696	23.8409	24.2293	24.5784	25.1847	23.9325	24.4869	24.7668	24.2725
P00740	P00740	P00740	Coagulation factor IX;Coagulation factor IXa light chain;Coagulation factor IXa heavy chain	Coagulation factor IX;Coagulation factor IXa light chain;Coagulation factor IXa heavy chain	F9	F9	21.6694	21.4171	21.2062	21.5022	21.4625	21.3259	21.3443	20.9374	22.3622	22.0551	21.2929	21.5947	21.7516	22.2408	21.5807	21.8333	22.3985	22.0338	21.7176	22.0444	21.9005	21.1442	22.0634	22.0822	21.9033	21.8865	22.1032	21.0695	21.5865	22.1509	21.6553	21.5191	21.3259	22.0397	21.265	21.6251	21.7495	21.7818	21.8638	21.1095	22.1718	21.6288	21.5648
P00742	P00742	P00742	Coagulation factor X;Factor X light chain;Factor X heavy chain;Activated factor Xa heavy chain	Coagulation factor X;Factor X light chain;Factor X heavy chain;Activated factor Xa heavy chain	F10	F10	21.573	21.1404	20.9795	21.3992	21.0575	21.3168	21.1519	21.0996	21.5415	21.685	20.6415	20.999	21.9378	21.0595	21.8566	21.9889	22.1849	21.219	21.8515	21.7262	22.209	22.6875	22.5021	22.5363	20.674	22.3047	23.1462	21.7791	22.0523	21.4337	20.5563	20.8485	21.0847	21.086	21.855	21.8775	20.4917	21.3596	20.135	19.4983	20.3123	20.5143	21.7939
P00746	P00746	P00746	Complement factor D	Complement factor D	CFD	CFD	20.355	19.3143	21.2799	21.1116	21.0928	19.8559	20.0959	20.789	21.0905	20.8843	17.7592	20.3578	19.2004	20.1568	21.3113	22.9759	20.603	19.4909	18.8172	19.0241	22.7768	21.78	22.3579	21.3975	22.2041	21.1661	20.6991	22.6268	20.6758	20.7235	21.1733	19.9446	21.1297	21.3865	19.846	19.7996	21.2423	21.5527	20.2871	21.7467	21.2039	21.6038	20.8871
P00747	P00747;CON__P06868;Q15195	P00747;CON__P06868;Q15195	Plasminogen;Plasmin heavy chain A;Activation peptide;Angiostatin;Plasmin heavy chain A, short form;Plasmin light chain B	Plasminogen;Plasmin heavy chain A;Activation peptide;Angiostatin;Plasmin heavy chain A, short form;Plasmin light chain B	PLG	PLG	27.5826	27.8085	27.7434	27.7491	27.4706	27.1691	27.1603	27.3821	27.3628	27.7667	27.6487	27.7444	26.7222	27.2971	27.8339	27.257	27.4177	27.4199	27.7403	27.4004	25.9732	25.9229	25.3949	26.4557	25.6184	27.3898	26.3854	26.0459	26.1964	27.5257	27.9211	27.0236	27.4073	27.1103	27.3043	26.6241	26.9324	26.7245	26.8297	26.7953	26.9023	26.3983	26.7082
P00748	P00748	P00748	Coagulation factor XII;Coagulation factor XIIa heavy chain;Beta-factor XIIa part 1;Coagulation factor XIIa light chain	Coagulation factor XII;Coagulation factor XIIa heavy chain;Beta-factor XIIa part 1;Coagulation factor XIIa light chain	F12	F12	23.3161	24.0635	24.3335	23.3818	23.0812	22.9925	22.5131	23.3636	23.7692	23.6568	22.718	24.2084	22.1323	21.9806	24.6266	23.0492	23.0321	23.7898	24.0025	23.2613	22.9535	22.0255	23.2869	23.4395	23.4368	23.1191	23.3261	21.6415	23.6176	24.0574	23.8924	23.2876	24.1285	23.2023	24.2002	21.0954	24.016	23.5603	23.0343	23.0409	23.3849	23.6983	23.3126
P00751	P00751;CON__Q3KUS7	P00751;CON__Q3KUS7	Complement factor B;Complement factor B Ba fragment;Complement factor B Bb fragment	Complement factor B;Complement factor B Ba fragment;Complement factor B Bb fragment	CFB	CFB	28.7004	28.191	28.4861	28.1344	28.2348	27.9257	27.5914	28.4581	27.9358	28.3493	28.667	28.3789	28.2332	28.4289	28.198	27.9944	28.2043	28.1031	28.0134	27.7411	28.3216	28.4613	27.5747	27.8358	27.5492	28.9634	28.8142	27.8017	28.3803	28.103	28.5189	28.4322	28.0833	28.4337	27.9244	27.7611	28.0292	27.9236	28.4046	27.791	27.4894	28.3831	27.7167
P00915	P00915	P00915	Carbonic anhydrase 1	Carbonic anhydrase 1	CA1	CA1	17.9947	#N/A	#N/A	#N/A	20.0084	19.6712	18.9165	#N/A	18.9382	19.8217	17.044	17.7331	18.659	#N/A	19.2255	21.029	22.2311	18.9911	18.4657	20.6783	20.5548	19.7075	19.9002	19.3158	22.184	20.0567	18.7832	17.0716	20.0435	21.9291	20.045	16.9208	#N/A	18.7074	18.8304	21.1711	#N/A	#N/A	#N/A	#N/A	#N/A	#N/A	#N/A
P01008	P01008;CON__P41361	P01008	Antithrombin-III	Antithrombin-III	SERPINC1	SERPINC1	27.5917	28.1421	28.0582	27.8732	27.6625	28.0557	28.2766	27.8844	27.9874	28.0468	27.7439	28.0339	28.3643	28.2358	28.1733	28.1953	28.3963	28.3076	28.582	28.5021	28.4093	28.3881	29.1859	29.0029	28.793	27.7457	28.3809	28.5952	28.4122	28.4639	27.8432	27.3689	28.1224	27.6424	28.1392	28.3993	28.7066	28.7919	28.4059	28.4242	28.829	28.4739	28.6091
P01009	P01009	P01009	Alpha-1-antitrypsin;Short peptide from AAT	Alpha-1-antitrypsin;Short peptide from AAT	SERPINA1	SERPINA1	31.9961	31.5735	31.3784	31.0501	31.5623	31.3229	31.5342	31.6116	31.5141	31.3524	31.408	31.0784	31.4076	32.3717	31.4029	31.6232	31.4975	31.6183	31.8913	31.8798	32.5337	32.4929	32.2409	32.0995	32.1075	32.1431	32.5407	32.2411	32.2174	31.9598	32.281	31.6871	31.1514	31.6876	31.3827	31.9369	31.8395	31.7224	31.9032	32.278	32.1624	31.7346	32.1055
P01011	P01011	P01011	Alpha-1-antichymotrypsin;Alpha-1-antichymotrypsin His-Pro-less	Alpha-1-antichymotrypsin;Alpha-1-antichymotrypsin His-Pro-less	SERPINA3	SERPINA3	29.2495	29.0726	28.9331	27.9731	28.7637	28.4908	28.6665	28.7399	28.7882	28.048	28.8712	29.0475	28.205	29.4022	28.7331	28.5813	29.744	29.5134	29.5677	29.3436	29.8887	30.0039	30.3704	29.5335	29.8434	29.9911	30.091	29.7383	29.608	29.3556	29.5675	29.0055	28.5356	29.0508	28.6735	29.255	29.116	29.2904	29.1449	29.7184	29.4826	29.0142	29.4271
P01019	P01019	P01019	Angiotensinogen;Angiotensin-1;Angiotensin-2;Angiotensin-3;Angiotensin-4;Angiotensin 1-9;Angiotensin 1-7;Angiotensin 1-5;Angiotensin 1-4	Angiotensinogen;Angiotensin-1;Angiotensin-2;Angiotensin-3;Angiotensin-4;Angiotensin 1-9;Angiotensin 1-7;Angiotensin 1-5;Angiotensin 1-4	AGT	AGT	25.7718	26.0756	26.0162	25.8983	25.4717	25.9706	26.2191	25.9227	25.642	25.6971	25.4693	25.651	25.8812	26.4764	25.7778	25.6916	26.9253	27.0358	26.7786	26.7068	26.6147	26.466	26.6812	26.8817	27.4754	25.5521	26.4656	26.7369	26.5185	26.6939	26.0183	25.404	25.9397	25.2945	25.8831	26.2659	26.4126	26.1649	26.1363	26.2749	26.6768	26.6379	26.2371
P01023	P01023	P01023;CON__ENSEMBL:ENSBTAP00000024146	Alpha-2-macroglobulin	Alpha-2-macroglobulin	A2M	A2M	31.0768	31.0646	31.0347	31.5106	31.5307	31.3381	31.2392	30.934	30.9655	31.828	30.5039	31.1127	31.3685	30.8462	31.0133	31.625	31.8064	30.9639	31.0408	31.1425	31.9498	30.975	31.6541	31.1181	31.6619	31.0658	32.1059	30.9774	32.6319	31.173	31.1546	31.0117	31.5685	31.667	31.219	31.3306	31.7444	31.1728	31.4141	30.9697	31.5548	31.4711	31.7683
P01024	P01024	P01024	Complement C3;Complement C3 beta chain;C3-beta-c;Complement C3 alpha chain;C3a anaphylatoxin;Acylation stimulating protein;Complement C3b alpha chain;Complement C3c alpha chain fragment 1;Complement C3dg fragment;Complement C3g fragment;Complement C3d fragment;Complement C3f fragment;Complement C3c alpha chain fragment 2	Complement C3;Complement C3 beta chain;C3-beta-c;Complement C3 alpha chain;C3a anaphylatoxin;Acylation stimulating protein;Complement C3b alpha chain;Complement C3c alpha chain fragment 1;Complement C3dg fragment;Complement C3g fragment;Complement C3d fragment;Complement C3f fragment;Complement C3c alpha chain fragment 2	C3	C3	31.3096	31.4574	31.4371	31.172	31.1711	31.2898	31.4394	31.3127	31.0578	31.2879	31.243	31.4029	31.5385	31.6712	31.5516	31.1247	31.8642	31.2701	31.1315	31.256	31.7451	31.41	31.8357	31.798	31.1087	31.4792	31.9159	31.4715	31.64	31.4348	31.0628	31.1678	31.0149	30.9959	30.9796	31.2163	31.4314	31.5498	31.6961	31.5354	31.5915	31.7922	31.6108
P01031	P01031;CON__Q1A7A4	P01031;CON__Q1A7A4	Complement C5;Complement C5 beta chain;Complement C5 alpha chain;C5a anaphylatoxin;Complement C5 alpha chain	Complement C5;Complement C5 beta chain;Complement C5 alpha chain;C5a anaphylatoxin;Complement C5 alpha chain	C5	C5	25.9843	26.2175	26.0572	25.6023	26.1198	26.3927	25.9189	25.7224	26.0096	25.973	26.0205	26.2115	26.1746	26.6505	26.039	25.9756	26.2734	26.2984	26.1731	26.0196	26.5526	26.3129	26.4818	26.5951	26.0699	26.479	26.4847	26.7148	26.4057	25.9939	26.2498	25.8238	25.4713	26.1006	25.6966	26.4167	26.343	26.1727	26.6052	26.2774	26.5988	26.3301	26.0113
P01042	P01042;CON__P01045-1;CON__Q2KJ62;CON__P01044-1	P01042;CON__P01045-1;CON__Q2KJ62;CON__P01044-1	Kininogen-1;Kininogen-1 heavy chain;T-kinin;Bradykinin;Lysyl-bradykinin;Kininogen-1 light chain;Low molecular weight growth-promoting factor	Kininogen-1;Kininogen-1 heavy chain;T-kinin;Bradykinin;Lysyl-bradykinin;Kininogen-1 light chain;Low molecular weight growth-promoting factor	KNG1	KNG1	27.6514	27.2574	27.6637	27.7674	27.3374	27.4495	27.4856	27.691	27.5503	27.714	27.3127	27.4665	27.9337	27.806	27.7426	27.3134	27.8366	27.6499	27.4506	27.7819	27.5931	27.7218	28.0809	27.274	27.7569	27.4586	27.5198	27.4642	27.4709	27.8323	27.853	27.38	27.5877	27.0998	27.3203	27.5896	28.4223	28.0454	27.9199	27.823	28.0822	27.8744	28.2031
P01344	P01344	#N/A	Insulin-like growth factor II;Insulin-like growth factor II;Insulin-like growth factor II Ala-25 Del;Preptin	#N/A	IGF2	#N/A	20.0511	20.5733	19.8839	#N/A	18.8049	#N/A	#N/A	19.667	#N/A	19.8275	19.4485	19.5871	19.5207	18.8969	20.3434	#N/A	#N/A	21.417	21.3413	#N/A	#N/A	#N/A	#N/A	#N/A	#N/A	#N/A	#N/A	#N/A	#N/A	20.4452	19.493	#N/A	19.2784	19.5104	19.427	#N/A	#N/A	#N/A	#N/A	#N/A	#N/A	#N/A	#N/A
P01591	P01591	P01591	Immunoglobulin J chain	Immunoglobulin J chain	IGJ	IGJ	25.3411	25.3773	25.2121	25.7118	25.4601	25.7342	25.2701	24.8381	24.9649	25.3915	24.4396	25.2815	25.4158	25.8821	24.1229	25.5251	23.7504	24.9031	24.6883	25.6129	25.193	25.2589	24.7818	22.9358	25.384	26.1457	24.6602	25.0229	25.4149	26.0361	25.4918	25.3926	25.0957	26.2543	25.9395	25.5067	25.0137	24.1964	23.7896	24.0152	26.1138	23.0292	25.8151
P01594;P01593	P01594;P01593	P01594;P01593	Ig kappa chain V-I region AU;Ig kappa chain V-I region AG	Ig kappa chain V-I region AU;Ig kappa chain V-I region AG	IGKV1-33	IGKV1-33	22.2954	22.4945	22.3878	22.535	23.852	24.0447	23.2128	23.1154	23.5312	21.6479	21.8052	21.1801	21.3039	22.4694	20.737	22.3866	22.038	21.4383	22.0073	22.4239	19.8239	17.9594	17.8376	22.2675	21.1971	22.2459	21.1	22.7865	20.7769	22.1471	21.8166	22.5578	22.2416	22.2916	20.8783	21.3902	#N/A	#N/A	21.1191	22.4624	21.6268	21.5954	23.4766
P01599	P01599	P01599	Immunoglobulin kappa variable 1-17	Immunoglobulin kappa variable 1-17	IGKV1-17	IGKV1-17	22.7533	22.6221	23.1944	22.8222	23.3177	24.3798	22.0989	22.0416	22.8789	22.7677	20.8003	23.2186	22.215	22.3802	22.6802	21.8907	19.4519	22.3623	22.1845	21.8312	23.1752	24.6158	22.0921	23.841	22.7788	22.6732	21.5433	23.5588	20.5739	21.9996	22.0798	23.3306	22.8502	26.8663	21.6458	21.8774	22.2089	22.4195	21.7054	24.9374	21.6775	23.6225	22.9607
P01601	P01601	P01601	Immunoglobulin kappa variable 1D-16	Immunoglobulin kappa variable 1D-16	IGKV1D-16	IGKV1D-16	19.8963	20.2688	20.5749	19.7549	22.1314	19.6582	19.9197	20.23	21.5903	20.359	20.1374	19.9822	20.4766	19.9457	#N/A	#N/A	#N/A	19.6124	#N/A	#N/A	#N/A	19.4559	#N/A	19.0269	#N/A	18.8366	22.6108	#N/A	21.4725	#N/A	#N/A	20.5193	19.9336	20.0734	21.626	19.5452	21.1835	19.6479	19.2652	20.2098	18.208	#N/A	19.0193
P01602	P01602	P01602	Ig kappa chain V-I region HK102	Ig kappa chain V-I region HK102	IGKV1-5	IGKV1-5	21.0643	21.5915	21.6059	22.5153	21.6506	20.3443	#N/A	20.6933	20.9624	21.1077	#N/A	20.7225	#N/A	#N/A	20.9247	#N/A	#N/A	21.1122	20.8537	19.203	#N/A	#N/A	#N/A	16.0133	22.9405	20.6744	21.497	21.9374	#N/A	19.6946	20.874	22.2816	21.3675	19.8585	22.6663	#N/A	#N/A	#N/A	21.5043	21.8804	21.5589	21.8422	#N/A
P01619	P01619	P01619	Ig kappa chain V-III region B6	Ig kappa chain V-III region B6	IGKV3-20	IGKV3-20	26.4112	26.7381	26.0654	27.1567	27.0756	27.4409	26.6542	26.5384	26.2662	25.9959	26.6628	25.7347	26.4363	26.4053	25.0038	25.666	25.0509	25.8845	25.9381	26.0343	28.7657	26.3273	26.1776	25.9685	26.9187	25.9779	26.892	27.5098	26.4868	26.0155	24.9453	27.2055	26.1753	26.5124	26.1501	25.9975	27.102	26.234	26.9524	28.026	27.5176	26.4955	25.7868
P01624	P01624	P01624;A0A0C4DH55;A0A075B6H7	Ig kappa chain V-III region POM	Ig kappa chain V-III region POM	IGKV3-15	IGKV3-15	26.3062	26.5989	26.12	26.1823	26.6272	27.5818	26.1371	25.8545	26.3326	25.416	26.0868	25.3148	26.1331	25.9224	24.4914	26.1913	24.7025	25.5873	25.4238	25.0028	27.1848	26.7709	25.9865	26.2845	27.3726	25.9987	26.4479	26.9618	26.3835	25.3534	25.2808	26.9556	25.905	26.4282	28.2786	25.7725	26.5647	25.789	26.3858	26.6678	25.3905	26.1031	25.5341
P01699	P01699	P01699	Immunoglobulin lambda variable 1-44	Immunoglobulin lambda variable 1-44	IGLV1-44	IGLV1-44	21.4598	21.3751	20.7932	21.3515	21.6172	21.4735	19.4778	21.5025	21.6264	19.2312	20.8651	19.5115	19.2587	#N/A	18.6065	19.1431	18.9146	21.1686	20.6204	#N/A	#N/A	#N/A	#N/A	#N/A	#N/A	20.6806	#N/A	#N/A	#N/A	19.9159	20.2566	24.171	21.681	20.8067	19.988	#N/A	#N/A	#N/A	#N/A	#N/A	#N/A	#N/A	#N/A
P01700	P01700	P01700	Ig lambda chain V-I region HA	Ig lambda chain V-I region HA	IGLV1-47	IGLV1-47	24.3683	23.5651	23.8181	23.8353	24.8939	24.7333	24.0845	23.3911	23.6851	23.656	24.2391	23.1319	24.1665	24.5991	22.4946	24.6669	23.1237	23.945	23.4323	24.0073	23.4585	25.1427	25.4402	23.7238	25.1052	24.0054	24.2571	24.8568	24.7167	23.6627	22.8934	25.4963	23.6877	24.3644	24.0318	24.8038	24.8094	25.482	24.228	24.3889	25.0111	25.1263	25.2518
P01701	P01701	P01701	Ig lambda chain V-I region NEW	Ig lambda chain V-I region NEW	IGLV1-51	IGLV1-51	23.1396	22.4641	21.9743	22.7355	24.379	23.4448	22.5016	22.3652	23.1782	22.6417	21.6881	22.2894	21.5441	22.0589	21.7546	22.4796	21.2793	20.7263	21.474	21.9443	23.5944	22.7531	23.7749	22.0483	25.0187	22.8227	24.4321	22.3112	23.7052	22.2242	21.8536	23.8033	22.7329	22.7581	22.8821	22.1836	22.8843	23.1378	22.9691	21.1345	23.4861	22.1029	22.8003
P01703	P01703	P01703	Immunoglobulin lambda variable 1-40	Immunoglobulin lambda variable 1-40	IGLV1-40	IGLV1-40	22.9324	22.7761	21.9348	22.5148	23.9782	22.7049	22.067	22.4096	22.6342	22.3732	23.1331	20.9703	22.0441	20.8635	20.9702	23.0837	21.1374	21.6957	22.3041	21.043	22.1867	22.2771	21.1713	21.0622	22.0811	22.2818	22.1244	22.1472	21.9063	21.6064	22.6794	23.5684	22.3551	22.1529	21.6738	21.9271	21.4926	21.1106	21.6113	21.2628	22.142	20.7159	22.0948
P01704	P01704	P01704	Immunoglobulin lambda variable 2-14	Immunoglobulin lambda variable 2-14	IGLV2-14	IGLV2-14	22.8325	22.2484	21.6602	#N/A	22.801	24.3384	22.4104	#N/A	19.7127	22.1764	21.5394	18.5277	20.2723	17.8879	22.3985	18.8553	18.987	22.4298	21.6928	20.0756	23.2104	20.5759	#N/A	20.2747	#N/A	21.6009	23.1304	22.8068	21.1727	18.3264	#N/A	24.8163	21.7882	#N/A	22.0429	22.7628	21.824	21.1473	21.5807	22.0697	23.5136	21.1565	23.9965
P01706	P01706	#N/A	Immunoglobulin lambda variable 2-11	#N/A	IGLV2-11	#N/A	20.7029	20.3328	18.999	20.0275	20.4514	21.437	#N/A	19.8377	19.518	20.0744	19.8618	#N/A	21.6734	20.7373	#N/A	22.2048	#N/A	20.4383	19.9277	20.513	21.838	20.1047	#N/A	#N/A	19.1462	#N/A	21.3424	20.6757	20.7286	21.4643	#N/A	22.2654	#N/A	#N/A	19.6329	21.6289	#N/A	#N/A	#N/A	#N/A	#N/A	#N/A	#N/A
P01714	P01714	P01714	Ig lambda chain V-III region SH	Ig lambda chain V-III region SH	IGLV3-19	IGLV3-19	20.5592	21.9745	19.5757	19.8522	21.6296	21.2604	#N/A	22.3966	19.6149	#N/A	#N/A	17.4374	19.0744	18.3702	#N/A	19.6981	#N/A	#N/A	17.9791	#N/A	#N/A	19.3543	#N/A	19.6845	20.5205	19.8138	#N/A	18.7902	#N/A	19.7213	19.2029	21.5012	18.8846	19.7031	18.0516	18.5552	#N/A	#N/A	19.0932	20.1197	20.6971	#N/A	#N/A
P01715	P01715	P01715	Ig lambda chain V-IV region Bau	Ig lambda chain V-IV region Bau	#N/A	#N/A	20.32	20.7877	#N/A	19.1336	20.0688	19.2864	#N/A	19.6881	19.4582	#N/A	18.698	19.4831	#N/A	#N/A	18.059	#N/A	#N/A	#N/A	#N/A	#N/A	#N/A	#N/A	#N/A	#N/A	#N/A	19.8072	#N/A	#N/A	#N/A	#N/A	#N/A	24.2211	18.3779	#N/A	#N/A	#N/A	#N/A	#N/A	#N/A	#N/A	#N/A	#N/A	#N/A
P01717	P01717	P01717	Immunoglobulin lambda variable 3-25	Immunoglobulin lambda variable 3-25	IGLV3-25	IGLV3-25	21.0276	20.5809	19.742	#N/A	20.6576	20.1091	#N/A	20.0484	20.1674	#N/A	#N/A	21.3819	#N/A	#N/A	19.6142	#N/A	#N/A	20.6408	21.1377	#N/A	#N/A	20.9437	#N/A	#N/A	23.3865	19.9919	21.0315	21.8226	#N/A	#N/A	20.3992	23.2569	#N/A	#N/A	#N/A	#N/A	22.1843	22.2441	22.6043	21.5594	22.1048	22.3442	22.0083
P01718	P01718	P01718	Immunoglobulin lambda variable 3-27	Immunoglobulin lambda variable 3-27	IGLV3-27	IGLV3-27	21.4657	19.025	19.0909	21.6993	20.7406	18.971	17.5764	19.3514	19.1988	20.0147	19.9776	18.0414	19.6399	19.4042	18.4879	19.7145	17.409	20.2571	19.7623	20.2131	16.5432	19.079	#N/A	18.5959	20.1597	21.3592	20.1092	20.8408	17.5609	19.957	19.1574	20.7551	19.4048	20.244	21.201	19.2676	#N/A	19.531	#N/A	20.0887	#N/A	#N/A	#N/A
P01721	P01721	P01721	Immunoglobulin lambda variable 6-57	Immunoglobulin lambda variable 6-57	IGLV6-57	IGLV6-57	20.2341	20.3821	20.1049	19.2674	19.2147	#N/A	19.3917	#N/A	#N/A	18.7799	17.6337	17.9022	#N/A	19.826	#N/A	18.233	#N/A	#N/A	#N/A	18.4264	19.7028	19.3926	#N/A	#N/A	19.0585	18.8257	19.7152	19.8936	#N/A	#N/A	#N/A	20.3654	#N/A	18.0045	18.8486	19.6473	#N/A	#N/A	#N/A	19.1248	21.22	#N/A	#N/A
P01742;A0A0B4J2H0	#N/A	P01742;A0A0B4J2H0	#N/A	Ig heavy chain V-I region EU	#N/A	IGHV1-69-2	#N/A	#N/A	#N/A	#N/A	#N/A	#N/A	#N/A	#N/A	#N/A	#N/A	#N/A	#N/A	#N/A	#N/A	#N/A	#N/A	#N/A	#N/A	#N/A	#N/A	#N/A	#N/A	#N/A	#N/A	#N/A	#N/A	#N/A	#N/A	#N/A	#N/A	#N/A	#N/A	#N/A	#N/A	#N/A	#N/A	19.0139	#N/A	20.4821	#N/A	#N/A	20.0813	#N/A
P01764	P01764	P01764	Ig heavy chain V-III region 23	Ig heavy chain V-III region 23	IGHV3-23	IGHV3-23	19.2431	19.9776	#N/A	19.5863	18.6706	#N/A	#N/A	#N/A	#N/A	18.8268	18.5951	18.1757	#N/A	#N/A	#N/A	#N/A	#N/A	17.9602	#N/A	#N/A	#N/A	#N/A	#N/A	#N/A	#N/A	18.824	#N/A	18.4899	#N/A	#N/A	#N/A	20.4465	#N/A	#N/A	#N/A	#N/A	#N/A	#N/A	19.1244	#N/A	#N/A	#N/A	#N/A
P01766	P01766	#N/A	Ig heavy chain V-III region BRO	#N/A	#N/A	#N/A	20.9124	18.7304	17.6821	#N/A	#N/A	19.5473	#N/A	#N/A	#N/A	#N/A	#N/A	19.6253	19.2751	19.5796	18.9845	#N/A	#N/A	#N/A	#N/A	#N/A	#N/A	#N/A	#N/A	#N/A	#N/A	19.6493	#N/A	#N/A	#N/A	#N/A	#N/A	#N/A	#N/A	#N/A	#N/A	#N/A	#N/A	#N/A	#N/A	#N/A	#N/A	#N/A	#N/A
P01780	P01780	P01780;A0A0B4J1V1;P01763;P01762;A0A0C4DH32	Immunoglobulin heavy variable 3-7	Immunoglobulin heavy variable 3-7	IGHV3-7	IGHV3-7	23.6678	23.1768	22.7774	23.8503	23.2136	23.9732	22.7735	23.3674	21.2927	23.1866	22.855	23.2468	24.6585	24.2312	21.8227	23.2114	22.3527	23.4877	23.2636	23.2721	28.6665	24.1463	24.6897	22.8614	23.4236	23.4996	23.9386	24.2687	24.5045	23.2593	23.0117	23.761	22.4373	22.8632	23.1984	23.1601	23.4751	23.4888	23.9565	24.9107	23.9191	23.5743	25.5521
P01782	P01782	#N/A	Immunoglobulin heavy variable 3-9	#N/A	IGHV3-9	#N/A	20.8914	22.2135	21.0222	22.5912	22.8739	21.3153	#N/A	22.3295	20.8268	22.9088	22.6222	22.5393	19.2026	#N/A	21.7311	20.1674	#N/A	22.1239	21.8313	20.6168	#N/A	#N/A	#N/A	#N/A	#N/A	21.5232	#N/A	#N/A	#N/A	20.4346	22.3513	23.9901	21.2151	#N/A	22.1525	#N/A	#N/A	#N/A	#N/A	#N/A	#N/A	#N/A	#N/A
P01782;P0DP04	#N/A	P01782;P0DP04	#N/A	#N/A	#N/A	#N/A	#N/A	#N/A	#N/A	#N/A	#N/A	#N/A	#N/A	#N/A	#N/A	#N/A	#N/A	#N/A	#N/A	#N/A	#N/A	#N/A	#N/A	#N/A	#N/A	#N/A	#N/A	#N/A	#N/A	#N/A	#N/A	#N/A	#N/A	#N/A	#N/A	#N/A	#N/A	#N/A	#N/A	#N/A	#N/A	#N/A	#N/A	#N/A	#N/A	#N/A	#N/A	#N/A	#N/A
P01817	P01817	P01817	Ig heavy chain V-II region MCE	Ig heavy chain V-II region MCE	IGHV2-5	IGHV2-5	19.4815	18.4019	17.8473	19.3109	18.9302	16.1889	#N/A	17.7016	15.8814	20.1621	18.4126	17.8474	#N/A	#N/A	14.8016	#N/A	#N/A	#N/A	18.5992	14.9931	16.932	#N/A	16.4565	19.4505	17.3012	15.4579	#N/A	17.8863	#N/A	14.9045	18.0518	19.1396	15.7943	17.2468	#N/A	16.0469	#N/A	#N/A	19.5292	18.661	21.2854	#N/A	#N/A
P01833	P01833	#N/A	Polymeric immunoglobulin receptor;Secretory component	#N/A	PIGR	#N/A	#N/A	19.0668	23.0048	18.1218	21.4842	20.8745	#N/A	19.3815	#N/A	19.0757	20.0973	19.2781	19.9556	24.1446	19.9582	19.0609	17.6454	20.1072	20.0261	#N/A	20.8295	#N/A	22.174	#N/A	19.2989	21.445	#N/A	#N/A	19.4147	20.2933	21.9524	#N/A	19.3738	22.6086	19.8985	19.5985	#N/A	#N/A	#N/A	#N/A	#N/A	#N/A	#N/A
P01834	P01834	P01834	Ig kappa chain C region	Ig kappa chain C region	IGKC	IGKC	29.0647	29.2548	29.0268	29.9272	29.6926	30.2463	29.9932	29.3871	29.319	28.8709	29.0772	28.7151	29.6267	29.0008	28.4116	29.3353	28.746	29.0661	28.4759	28.8234	30.3763	29.5502	30.1339	29.231	30.1892	29.124	30.038	30.4127	30.0249	28.9889	28.7124	29.9514	29.7734	29.4741	29.5298	29.0777	30.0883	29.466	29.9747	30.1283	29.8939	29.9723	29.6991
P01859	P01859	P01859	Ig gamma-2 chain C region	Ig gamma-2 chain C region	IGHG2	IGHG2	29.1479	30.2496	29.4955	30.7325	30.1191	30.0088	30.3997	30.1115	30.0493	30.26	30.6277	30.0949	30.5684	30.278	29.8345	30.4937	28.0087	30.0574	29.5238	30.0346	29.7548	29.5622	29.6888	28.8737	29.8808	29.6665	28.8946	29.9722	30.0003	28.536	28.6541	30.912	30.0227	30.5126	30.7443	29.8269	30.5449	30.2258	29.2055	30.3968	29.1546	29.8766	30.4871
P01860	P01860	P01860	Ig gamma-3 chain C region	Ig gamma-3 chain C region	IGHG3	IGHG3	26.7137	28.5163	26.9165	27.7375	29.2738	27.4157	28.1523	28.8506	28.9835	27.5487	28.9033	28.0456	27.1871	28.9428	26.927	29.4285	25.172	27.5248	27.9164	26.5861	26.1976	27.3487	22.9371	27.0917	27.3672	29.056	27.2853	26.6312	27.7471	26.8544	28.3407	29.3861	28.4426	28.564	28.3356	27.7512	26.9496	27.4373	27.3072	27.862	25.3898	27.7704	28.0442
P01861	P01861	P01861	Ig gamma-4 chain C region	Ig gamma-4 chain C region	IGHG4	IGHG4	26.3347	26.9681	25.3251	25.8968	26.729	27.9016	27.1869	26.6568	27.0557	24.9248	27.9026	25.6614	25.3657	26.1297	25.9611	27.4704	24.4566	25.098	25.2874	27.3397	26.3391	28.2308	27.9575	26.5162	25.342	26.0296	24.4958	28.4535	27.0018	22.9013	24.7149	26.5888	26.7568	27.7268	24.5441	25.5169	27.5484	25.4851	26.6983	28.0561	26.4977	26.9424	26.2802
P01871	P01871	P01871	Ig mu chain C region	Ig mu chain C region	IGHM	IGHM	30.1918	30.4765	29.6502	28.727	28.1186	29.3569	29.4522	29.1288	29.2978	29.2656	29.0961	29.8282	30.1554	29.723	29.3183	29.1736	27.8988	28.9938	28.8506	28.972	29.1758	29.088	29.7733	29.0577	30.9721	29.1167	29.4016	29.9578	30.1013	30.9952	28.1126	27.9915	29.8646	29.9394	30.1542	29.8261	29.8772	29.5388	28.2554	28.7155	30.9294	27.7054	31.1308
P01876	P01876	P01876	Ig alpha-1 chain C region	Ig alpha-1 chain C region	IGHA1	IGHA1	29.9806	30.743	30.6608	30.9448	32.2927	31.5047	30.3578	31.2618	31.2817	30.9382	30.9761	30.4762	29.7982	30.7859	29.1403	30.5967	30.236	31.0068	30.8274	30.6595	31.0534	31.8458	30.4248	30.5369	31.5938	31.2296	31.7672	31.9313	31.2211	30.3264	31.2368	31.0418	30.8051	31.1944	31.0553	30.0595	31.1065	30.1682	31.0931	30.9094	30.3118	30.1691	30.5155
P01880	P01880	P01880	Ig delta chain C region	Ig delta chain C region	IGHD	IGHD	#N/A	#N/A	#N/A	#N/A	#N/A	#N/A	#N/A	#N/A	#N/A	#N/A	#N/A	#N/A	#N/A	#N/A	#N/A	#N/A	#N/A	#N/A	19.3229	#N/A	#N/A	#N/A	#N/A	#N/A	#N/A	#N/A	#N/A	#N/A	#N/A	#N/A	18.3313	#N/A	#N/A	#N/A	#N/A	#N/A	17.8398	#N/A	#N/A	#N/A	#N/A	#N/A	#N/A
P01889;P17693;P13747	P01889;P17693;P13747	#N/A	HLA class I histocompatibility antigen, B-7 alpha chain;HLA class I histocompatibility antigen, alpha chain G;HLA class I histocompatibility antigen, alpha chain E	#N/A	HLA-B;HLA-G;HLA-E	#N/A	17.9869	18.6948	18.0941	#N/A	#N/A	#N/A	#N/A	19.4482	#N/A	18.7847	19.3867	18.8213	18.2186	19.1738	18.7255	18.9817	18.6884	18.5307	19.0843	#N/A	#N/A	18.8096	#N/A	18.9828	#N/A	#N/A	#N/A	#N/A	#N/A	#N/A	18.2722	19.2908	19.117	#N/A	#N/A	#N/A	#N/A	#N/A	#N/A	#N/A	#N/A	#N/A	#N/A
P02042	P02042;CON__Q3SX09;CON__P02070;P69892;P69891;P02100	P02042;CON__Q3SX09;CON__P02070;P69892;P69891;P02100	Hemoglobin subunit delta	Hemoglobin subunit delta	HBD	HBD	#N/A	#N/A	17.7393	#N/A	19.7251	18.938	#N/A	#N/A	#N/A	19.9736	18.1977	#N/A	#N/A	#N/A	19.4303	21.4303	18.8375	19.6295	17.0531	#N/A	18.1426	#N/A	16.7312	#N/A	20.9951	19.056	#N/A	#N/A	19.1115	#N/A	19.3888	#N/A	#N/A	#N/A	#N/A	#N/A	#N/A	#N/A	#N/A	#N/A	#N/A	#N/A	#N/A
P02647	P02647;CON__P15497	P02647;CON__P15497	Apolipoprotein A-I;Proapolipoprotein A-I;Truncated apolipoprotein A-I	Apolipoprotein A-I;Proapolipoprotein A-I;Truncated apolipoprotein A-I	APOA1	APOA1	31.1887	30.8997	32.0253	32.167	30.706	31.8364	31.8815	31.9354	31.6191	32.0874	31.5575	32.0201	32.2541	31.5102	32.2617	31.9228	32.7896	32.4674	32.3825	32.8224	31.6696	31.9007	32.3459	33.4227	32.2681	31.2869	32.0552	32.036	32.2364	32.4886	31.7981	31.6697	31.9425	31.0034	32.3573	32.2744	32.4694	32.0532	32.0702	31.425	31.9221	31.9806	32.1259
P02649	P02649;CON__Q03247	P02649;CON__Q03247	Apolipoprotein E	Apolipoprotein E	APOE	APOE	26.7581	26.654	27.7088	26.4565	26.8007	26.7128	27.293	26.6013	27.2418	26.8875	26.7919	27.8646	27.0449	26.9884	27.552	26.6249	27.8467	27.3127	27.3707	27.4261	27.9388	27.3732	26.4826	28.3271	28.7069	26.3233	27.9993	27.7945	27.7426	26.8728	26.9663	27.5985	27.8841	26.3231	27.5044	27.9836	27.8577	27.5373	27.0794	26.7441	26.4399	26.778	27.079
P02652	P02652	P02652	Apolipoprotein A-II;Proapolipoprotein A-II;Truncated apolipoprotein A-II	Apolipoprotein A-II;Proapolipoprotein A-II;Truncated apolipoprotein A-II	APOA2	APOA2	27.2801	27.6035	27.8848	28.5884	27.8918	27.8466	28.0592	28.1195	27.8948	28.2539	27.6745	27.1393	28.1746	27.2248	27.9667	27.9192	27.7302	28.1565	28.1068	28.255	27.9443	27.7688	27.8032	29.0454	28.2822	27.5985	28.8416	27.2516	28.3591	28.4986	27.6035	27.5212	28.3189	27.6866	28.0832	27.7938	28.3077	27.492	28.1229	26.9278	27.7607	27.7289	27.6639
P02654	P02654	P02654	Apolipoprotein C-I;Truncated apolipoprotein C-I	Apolipoprotein C-I;Truncated apolipoprotein C-I	APOC1	APOC1	25.0092	24.8544	26.0499	25.9458	24.9819	25.0728	25.1515	25.4891	25.4115	25.7204	24.7844	26.3593	25.0534	25.2237	26.1296	24.8721	25.8728	25.5765	25.8044	26.1526	25.3608	26.0664	23.9663	26.1957	26.1562	24.1859	25.5912	26.264	25.6999	25.1316	25.2294	25.3229	25.4734	24.5434	26.0403	25.5711	26.3668	26.2667	25.9987	25.6375	25.5968	25.987	25.7931
P02655	P02655	P02655	Apolipoprotein C-II;Proapolipoprotein C-II	Apolipoprotein C-II;Proapolipoprotein C-II	APOC2	APOC2	23.0389	23.9785	23.9	24.478	24.3697	23.8236	24.3111	24.1205	24.7079	24.3276	23.4531	23.9204	23.3703	23.3619	25.7043	23.3357	25.3744	24.2644	24.5715	24.6685	21.7871	22.7133	#N/A	22.4002	18.2779	22.0917	#N/A	21.737	20.4654	24.1598	25.1744	24.1997	24.3662	22.5742	24.27	23.7692	21.7024	22.6089	22.4324	22.8721	21.3849	23.4721	22.4502
P02656	P02656	P02656	Apolipoprotein C-III	Apolipoprotein C-III	APOC3	APOC3	26.2273	27.0911	27.4551	27.2935	27.2282	26.693	27.0507	27.1061	27.2905	27.3919	26.1363	26.8775	27.1256	26.1801	27.7021	27.0129	28.2266	27.9355	28.0689	27.7868	26.3356	26.8436	25.9149	28.2049	27.9664	25.3717	25.9302	26.598	26.1937	27.3493	27.2092	26.7873	27.209	25.826	27.9234	27.5141	26.2086	27.0312	26.3721	26.3975	25.9542	27.189	26.4166
P02671	P02671;CON__P02672	P02671;CON__P02672	Fibrinogen alpha chain;Fibrinopeptide A;Fibrinogen alpha chain	Fibrinogen alpha chain;Fibrinopeptide A;Fibrinogen alpha chain	FGA	FGA	31.6521	31.3974	31.2017	30.9877	31.4145	31.1281	31.2107	31.1592	31.4878	30.9697	31.8143	31.5371	31.1191	31.9105	31.1682	31.3886	31.0996	31.0288	31.0396	30.6033	31.9687	31.8129	31.7801	31.3921	30.7756	32.2085	31.9191	32.0226	32.1383	31.1145	32.5332	31.6833	31.0799	31.9102	30.7619	31.2088	30.9272	31.3069	31.5198	31.5056	31.126	31.1483	31.528
P02675	P02675	P02675;CON__P02676	Fibrinogen beta chain;Fibrinopeptide B;Fibrinogen beta chain	Fibrinogen beta chain;Fibrinopeptide B;Fibrinogen beta chain	FGB	FGB	31.4862	31.2014	31.2925	30.783	31.1313	30.9062	31.0488	30.9528	31.4044	30.8666	31.5811	31.489	30.7257	31.4783	31.0661	31.2997	30.8461	30.8936	30.9461	30.3657	30.7638	30.8949	30.695	30.7132	29.7861	31.9883	30.821	31.2679	31.1608	30.9306	32.2963	31.3624	30.9128	31.5808	30.6723	31.02	30.1381	30.9112	31.1367	30.8879	30.5496	30.9406	30.8804
P02679	P02679	P02679	Fibrinogen gamma chain	Fibrinogen gamma chain	FGG	FGG	31.2391	30.9473	30.9485	30.6394	30.7999	30.8758	30.8103	30.6959	31.0464	30.5975	31.3263	31.2151	30.8293	31.2492	30.6948	31.1585	30.7427	30.8312	30.8214	30.2702	30.9467	31.0115	30.3522	30.5316	30.0319	31.8598	31.3626	31.3527	31.3992	30.6621	32.0857	31.2757	30.5314	31.3111	30.5962	30.9625	30.1513	31.0273	31.0971	31.0765	30.7399	30.7116	31.0559
P02741	P02741	P02741	C-reactive protein;C-reactive protein(1-205)	C-reactive protein;C-reactive protein(1-205)	CRP	CRP	25.0121	21.6319	23.271	#N/A	23.6553	21.9688	17.8845	20.7444	22.15	20.1331	23.3411	21.4517	19.6382	25.969	20.3954	20.3453	20.3215	22.8952	22.0914	21.9452	25.7664	22.3253	21.8271	20.4613	21.9409	26.3078	25.374	24.4359	23.8688	20.7678	24.2437	23.8696	18.895	26.167	#N/A	21.8784	#N/A	#N/A	21.0851	22.428	22.5108	21.9389	21.2474
P02743	P02743	P02743	Serum amyloid P-component;Serum amyloid P-component(1-203)	Serum amyloid P-component;Serum amyloid P-component(1-203)	APCS	APCS	26.2121	26.1487	25.8203	25.8543	26.131	26.3621	25.7909	25.658	26.4555	26.1093	26.0471	25.892	25.7534	25.9853	26.2077	25.8435	25.7819	25.9602	26.1494	26.2355	26.6643	26.8415	27.0299	27.1997	25.8444	26.3671	27.3931	26.9552	26.6517	26.2215	26.1009	26.1371	25.3923	26.0518	25.6128	25.809	25.1351	25.3715	26.1073	25.8922	25.8687	25.9487	26.1089
P02745	P02745	P02745	Complement C1q subcomponent subunit A	Complement C1q subcomponent subunit A	C1QA	C1QA	23.8707	23.4213	23.4909	23.8293	23.2257	23.5741	23.6363	23.4899	23.6165	23.2486	23.2789	23.2907	23.8547	23.7265	22.4345	24.26	23.6007	23.3426	23.3261	23.4174	24.2201	23.7812	24.1034	24.7586	24.0626	23.9302	23.8586	24.215	23.8768	23.7801	23.6668	23.4301	23.3156	23.5807	23.9882	24.1899	23.9668	22.6739	23.4005	23.6693	23.8114	23.8081	23.4457
P02746	P02746	P02746	Complement C1q subcomponent subunit B	Complement C1q subcomponent subunit B	C1QB	C1QB	24.347	24.0936	23.6651	23.186	23.7008	23.7945	24.1426	23.5453	23.6234	23.2237	23.6016	23.7872	24.2254	24.2226	23.5171	24.63	23.6624	23.2149	22.958	23.8451	24.8648	23.8476	25.4553	23.9405	23.9327	24.4139	24.1679	23.323	23.9886	24.5806	24.0416	23.5336	23.5078	24.0207	23.6903	24.6948	24.0944	23.7405	23.2719	23.4653	23.286	23.7512	23.0748
P02747	P02747	P02747	Complement C1q subcomponent subunit C	Complement C1q subcomponent subunit C	C1QC	C1QC	25.3381	24.7212	24.8075	24.8006	24.779	25.2834	24.7008	24.6964	25.1623	24.8133	25.1903	24.691	25.1783	25.1975	24.4012	25.6829	24.8502	24.8244	24.5845	25.0235	25.5287	25.4401	25.7134	25.1243	25.2851	25.3201	25.0977	24.9518	24.3919	25.1671	24.9853	24.771	24.4156	24.9334	24.8934	25.5751	25.1672	25.0637	24.488	24.9269	24.6552	24.7629	24.8315
P02748	P02748;CON__Q3MHN2;REV__Q4AC99;Q96BY6	P02748;CON__Q3MHN2;REV__Q4AC99;Q96BY6	Complement component C9;Complement component C9a;Complement component C9b	Complement component C9;Complement component C9a;Complement component C9b	C9	C9	26.4105	26.4029	26.0613	25.164	26.1858	25.4233	25.859	25.7986	25.9492	25.615	26.2119	26.2014	25.6118	26.7305	25.4774	25.7396	25.7103	26.1952	25.7856	25.3981	26.5096	26.3875	26.5574	25.8958	25.5806	27.1258	27.0097	26.2466	26.5037	26.0271	26.248	26.3935	25.51	26.3961	24.4966	25.8599	25.7277	25.7888	26.3851	26.3935	25.9307	25.9799	25.8882
P02749	P02749;CON__P17690	P02749;CON__P17690	Beta-2-glycoprotein 1	Beta-2-glycoprotein 1	APOH	APOH	26.3568	26.6084	26.6116	26.6922	26.2377	26.2541	26.4787	26.5301	26.5938	25.8076	26.4212	26.3862	26.6148	26.7584	26.777	26.6253	26.7468	26.4654	26.5394	27.1135	21.0254	21.5742	19.7508	22.4432	21.6374	26.4508	22.3586	21.8572	21.4704	26.5954	27.001	26.5329	26.7442	25.9809	26.1207	26.6835	24.7391	24.8433	24.7444	23.6794	24.3764	24.7633	23.4082
P02750	P02750	P02750	Leucine-rich alpha-2-glycoprotein	Leucine-rich alpha-2-glycoprotein	LRG1	LRG1	26.1023	24.6915	25.2357	24.2951	25.5366	24.8482	25.3821	25.2124	25.5943	24.4338	25.3702	25.483	25.305	26.8916	24.2206	25.572	24.4985	24.934	24.9225	24.5545	27.0838	26.287	25.8607	24.9052	25.9837	26.5711	26.2498	26.5188	25.8313	25.0515	26.6475	25.772	25.0453	26.7319	24.2981	25.1778	25.1941	25.2652	25.9124	26.8453	25.6663	25.6011	25.9691
P02751	P02751	P02751	Fibronectin;Anastellin;Ugl-Y1;Ugl-Y2;Ugl-Y3	Fibronectin;Anastellin;Ugl-Y1;Ugl-Y2;Ugl-Y3	FN1	FN1	28.2262	27.5534	28.3824	28.3505	28.0333	28.7726	27.8048	28.1851	28.425	27.4135	28.4204	28.9299	27.8538	27.8677	27.9152	28.1357	28.5594	28.1107	28.1875	27.8049	27.768	28.3806	27.5958	29.1645	27.8598	27.9244	28.015	28.8763	28.0335	27.8612	30.7368	28.108	28.1561	28.7527	27.7872	28.27	27.3526	28.331	28.923	28.2709	28.8039	28.8108	28.3124
P02753	P02753	P02753	Retinol-binding protein 4;Plasma retinol-binding protein(1-182);Plasma retinol-binding protein(1-181);Plasma retinol-binding protein(1-179);Plasma retinol-binding protein(1-176)	Retinol-binding protein 4;Plasma retinol-binding protein(1-182);Plasma retinol-binding protein(1-181);Plasma retinol-binding protein(1-179);Plasma retinol-binding protein(1-176)	RBP4	RBP4	23.9487	24.8321	25.18	25.1347	24.9402	24.8286	24.5954	25.276	25.0054	25.5371	24.3791	24.3966	24.6988	23.6054	25.6261	25.377	25.2653	25.3575	25.6468	25.2401	20.6478	22.7726	21.3714	23.7484	24.2708	24.06	21.2265	21.1229	19.567	24.5952	24.8437	23.915	25.257	23.2598	24.7718	24.0964	21.9251	23.7158	23.3001	22.4579	24.4657	23.8326	22.4015
P02760	P02760	P02760	Protein AMBP;Alpha-1-microglobulin;Inter-alpha-trypsin inhibitor light chain;Trypstatin	Protein AMBP;Alpha-1-microglobulin;Inter-alpha-trypsin inhibitor light chain;Trypstatin	AMBP	AMBP	25.5026	25.1947	26.0622	25.8908	25.7113	25.6653	25.8707	25.8621	25.8664	26.238	25.9846	25.5633	25.9656	26.6778	25.9507	26.225	25.8756	26.059	25.9872	26.2918	24.9745	24.241	24.7358	23.9753	23.3717	25.6767	23.7018	24.2457	23.8376	25.7417	25.7417	25.5424	25.6914	25.8945	25.7617	26.0802	24.6465	25.1512	25.1949	24.9963	25.2516	25.7043	25.0746
P02763	P02763	P02763	Alpha-1-acid glycoprotein 1	Alpha-1-acid glycoprotein 1	ORM1	ORM1	28.8454	28.372	28.591	27.5465	28.3927	27.4941	27.8039	27.9648	27.9654	27.4134	28.0996	28.6278	26.7702	28.3289	28.2396	27.2762	28.0613	28.3089	28.4213	28.2301	26.3506	26.7577	26.5668	25.7834	26.3672	29.3346	26.3119	26.2023	25.8259	28.0518	28.8263	28.4031	28.1668	28.0799	27.5744	27.5821	25.6039	25.7519	26.3077	26.5629	26.5645	26.4187	26.3132
P02765	P02765	P02765;CON__P12763	Alpha-2-HS-glycoprotein;Alpha-2-HS-glycoprotein chain A;Alpha-2-HS-glycoprotein chain B	Alpha-2-HS-glycoprotein;Alpha-2-HS-glycoprotein chain A;Alpha-2-HS-glycoprotein chain B	AHSG	AHSG	27.6225	26.6877	27.2014	27.6244	26.2831	27.1559	27.1795	27.4582	27.5328	27.6776	27.2227	27.6286	27.8525	27.3146	27.6423	27.8463	26.7733	26.2622	26.6564	27.6599	26.46	26.2068	26.5207	26.0896	26.2595	27.005	26.6479	26.2201	26.5834	27.4344	27.0388	26.6361	27.5377	27.8517	27.48	27.2239	27.5088	27.352	26.6165	26.2483	26.8357	26.7942	26.9861
P02766	P02766	P02766	Transthyretin	Transthyretin	TTR	TTR	28.3877	29.3515	29.3909	29.4319	29.1283	29.198	29.3052	29.6145	29.2724	29.8705	28.8709	28.995	28.8828	27.9855	29.8897	29.3598	29.1606	29.3501	30.1698	30.0247	28.445	29.3526	29.8415	31.1796	30.0322	28.188	28.4132	28.9732	28.4063	29.1973	28.6557	28.0183	29.2725	28.0387	29.4045	28.8945	29.6779	29.6139	29.6736	29.0876	30.6431	30.1378	29.5616
P02774	P02774;CON__Q3MHN5;CON__ENSEMBL:ENSBTAP00000018229	P02774;CON__Q3MHN5;CON__ENSEMBL:ENSBTAP00000018229	Vitamin D-binding protein	Vitamin D-binding protein	GC	GC	28.4905	27.9635	28.3885	28.3453	28.227	28.3609	28.3081	28.3857	28.1612	28.3346	28.2348	28.2071	28.5393	28.2272	28.4203	28.3537	28.2311	27.9221	28.3553	28.6536	26.5414	26.6619	26.7286	26.6669	26.5107	28.0518	27.4469	26.7105	27.0043	28.4958	27.9801	28.0685	28.0725	28.0288	28.1651	28.3302	27.7806	28.0108	27.5085	27.7429	27.6252	27.9089	28.2409
P02775	P02775	P02775	Platelet basic protein;Connective tissue-activating peptide III;TC-2;Connective tissue-activating peptide III(1-81);Beta-thromboglobulin;Neutrophil-activating peptide 2(74);Neutrophil-activating peptide 2(73);Neutrophil-activating peptide 2;TC-1;Neutrophil-activating peptide 2(1-66);Neutrophil-activating peptide 2(1-63)	Platelet basic protein;Connective tissue-activating peptide III;TC-2;Connective tissue-activating peptide III(1-81);Beta-thromboglobulin;Neutrophil-activating peptide 2(74);Neutrophil-activating peptide 2(73);Neutrophil-activating peptide 2;TC-1;Neutrophil-activating peptide 2(1-66);Neutrophil-activating peptide 2(1-63)	PPBP	PPBP	24.4942	24.9241	24.3316	23.2557	21.6483	24.9601	24.9214	24.5082	24.1992	23.7175	25.7579	25.0544	24.5145	24.6045	24.9323	24.2843	24.9765	24.1175	24.5303	24.4178	22.9494	24.4985	24.3579	24.1577	22.0656	22.7803	23.3557	23.247	22.1015	24.4112	24.0259	24.1102	24.8089	24.5894	24.1593	24.3669	24.0534	23.5989	24.9857	22.9518	23.916	22.9306	24.3636
P02776;P10720	P02776;P10720	P02776;P10720	Platelet factor 4;Platelet factor 4, short form;Platelet factor 4 variant;Platelet factor 4 variant(4-74);Platelet factor 4 variant(5-74);Platelet factor 4 variant(6-74)	Platelet factor 4;Platelet factor 4, short form;Platelet factor 4 variant;Platelet factor 4 variant(4-74);Platelet factor 4 variant(5-74);Platelet factor 4 variant(6-74)	PF4;PF4V1	PF4;PF4V1	24.1368	24.2389	23.7407	23.1012	20.8677	24.0392	24.0652	24.0069	23.8682	23.2718	24.9361	24.2136	24.0485	23.5248	24.2836	23.5304	24.7972	23.5745	23.8861	23.4801	20.3293	21.4785	20.955	21.2891	21.5756	22.0942	20.7029	21.6252	21.294	23.7632	23.7758	23.4974	24.0495	23.9117	23.5805	23.918	22.0128	21.9644	21.978	21.3742	#N/A	21.4366	22.1933
P02786	P02786	#N/A	Transferrin receptor protein 1;Transferrin receptor protein 1, serum form	#N/A	TFRC	#N/A	20.0686	19.5909	17.8961	18.5078	19.1755	19.729	17.7078	#N/A	#N/A	#N/A	#N/A	18.5455	19.2965	18.5079	18.3922	20.8585	21.0423	18.3644	#N/A	20.4856	19.5982	20.8207	21.7504	20.5536	22.2514	19.8962	#N/A	19.1502	17.6147	21.2421	17.9315	19.2703	19.8165	20.4329	18.9343	21.2649	#N/A	#N/A	#N/A	#N/A	#N/A	#N/A	#N/A
P02787	P02787;CON__Q2HJF0;CON__Q29443;CON__Q0IIK2	P02787;CON__Q2HJF0;CON__Q29443;CON__Q0IIK2	Serotransferrin	Serotransferrin	TF	TF	31.9045	31.9706	31.8675	32.2185	31.5678	31.7882	31.4455	32.094	32.0438	32.624	31.4999	32.2431	32.4881	31.2591	32.2945	32.422	32.4267	32.0417	31.9407	32.2102	30.3489	31.1744	31.2224	31.3486	31.5507	31.2768	30.3632	29.813	30.5046	32.745	31.6651	31.5648	32.4917	32.1062	32.0451	32.2933	31.4434	31.4666	31.2503	30.6949	31.1131	31.131	31.0211
P02790	P02790	P02790	Hemopexin	Hemopexin	HPX	HPX	29.7533	29.801	29.7626	29.6304	29.2984	29.2406	29.8285	29.8682	29.7667	30.0299	29.5385	30.0708	29.8529	29.078	30.2352	29.6799	30.3654	30.2454	30.2217	30.1261	29.1929	29.812	30.0996	30.1351	30.3321	30.0431	29.8823	29.4483	29.5458	30.0893	29.834	29.6197	30.0288	29.0932	29.805	30.2106	29.7436	29.8726	29.6782	29.5548	30.0737	29.8733	29.3841
P03951	P03951	P03951	Coagulation factor XI;Coagulation factor XIa heavy chain;Coagulation factor XIa light chain	Coagulation factor XI;Coagulation factor XIa heavy chain;Coagulation factor XIa light chain	F11	F11	21.0883	19.5334	20.0431	20.4434	20.0008	20.1033	19.6461	19.8326	19.8502	19.3693	18.5866	19.9192	20.9824	#N/A	20.5523	19.7586	19.9248	20.4208	19.7777	19.5331	#N/A	18.0893	18.6201	19.0607	#N/A	20.8558	19.7704	17.0766	18.8417	20.3279	21.4135	20.4503	20.7803	20.554	20.4858	17.7419	#N/A	#N/A	#N/A	#N/A	#N/A	#N/A	#N/A
P03952	P03952	P03952	Plasma kallikrein;Plasma kallikrein heavy chain;Plasma kallikrein light chain	Plasma kallikrein;Plasma kallikrein heavy chain;Plasma kallikrein light chain	KLKB1	KLKB1	24.6161	25.2752	23.9949	23.8663	23.3688	22.9416	23.4471	23.4801	24.7091	23.7319	23.7297	24.7966	24.2126	22.507	24.2101	23.4984	24.5645	24.9327	23.9785	24.0872	23.3645	23.6892	24.2461	24.325	23.9499	23.4352	23.9652	23.2805	23.6388	23.6872	23.6731	24.7038	24.8598	23.132	23.9092	23.885	25.0614	24.4857	24.7533	23.6816	24.2038	24.6467	24.3755
P04003	P04003;CON__Q28065	P04003;CON__Q28065	C4b-binding protein alpha chain	C4b-binding protein alpha chain	C4BPA	C4BPA	26.2919	26.7602	26.5649	25.7509	26.2306	26.0519	25.2298	26.3399	26.236	25.9818	26.5198	26.5999	25.4682	25.1286	25.8915	25.3861	25.7583	26.1831	26.1943	25.7145	24.3377	23.8511	23.9378	23.3617	21.9844	26.2082	23.7841	24.1288	24.1038	25.466	27.0232	26.3389	26.0595	25.6343	25.732	24.8299	25.442	25.6329	25.5202	25.9018	25.1841	25.909	26.5461
P04004	P04004;CON__Q3ZBS7	P04004;CON__Q3ZBS7	Vitronectin;Vitronectin V65 subunit;Vitronectin V10 subunit;Somatomedin-B	Vitronectin;Vitronectin V65 subunit;Vitronectin V10 subunit;Somatomedin-B	VTN	VTN	27.45	27.1485	26.7613	27.3699	26.9057	26.8155	26.3832	27.1477	27.0291	27.2638	27.0628	27.153	27.1608	26.7313	27.394	26.8745	27.157	27.1813	27.3047	27.0294	26.2619	26.4372	26.8385	27.3998	26.7664	27.2613	27.0055	26.6106	26.2051	27.4132	27.5163	26.9724	27.3206	27.0688	27.154	27.0694	26.3105	26.8437	26.2616	26.4208	26.7132	26.6388	25.7504
P04070	P04070	P04070	Vitamin K-dependent protein C;Vitamin K-dependent protein C light chain;Vitamin K-dependent protein C heavy chain;Activation peptide	Vitamin K-dependent protein C;Vitamin K-dependent protein C light chain;Vitamin K-dependent protein C heavy chain;Activation peptide	PROC	PROC	20.3181	20.7523	20.7591	21.0995	20.0343	20.5609	20.4469	20.8304	20.8157	20.8756	20.3136	20.1233	20.5276	19.3675	20.6766	20.3143	21.3129	21.7561	21.7136	20.9414	#N/A	20.5442	#N/A	20.5367	18.5275	20.7883	19.5349	19.9386	17.9727	21.1523	20.4831	20.2773	20.3775	20.1368	21.2509	20.6031	20.1847	19.7491	19.9454	19.7695	18.9208	20.6731	#N/A
P04075	P04075;P05062	P04075	Fructose-bisphosphate aldolase A	Fructose-bisphosphate aldolase A	ALDOA	ALDOA	21.0671	21.8806	21.3343	18.5902	20.4233	21.5319	21.4625	21.6397	21.3943	19.1922	21.2031	21.4658	22.0827	21.1086	22.039	22.1657	22.1222	21.9199	19.7887	21.5409	19.6001	20.4425	20.7327	20.6493	20.8482	20.7382	20.3409	20.2238	20.3241	21.7976	21.6639	21.4108	21.4433	21.3811	20.0106	22.1988	22.0714	20.8422	21.5413	22.0973	20.477	18.6252	21.4273
P04114	P04114;CON__ENSEMBL:ENSBTAP00000032840	P04114;CON__ENSEMBL:ENSBTAP00000032840	Apolipoprotein B-100;Apolipoprotein B-48	Apolipoprotein B-100;Apolipoprotein B-48	APOB	APOB	30.0085	30.7076	30.0784	30.2313	29.2182	29.9728	30.1322	28.6582	29.9272	30.2456	29.9672	30.0441	30.0644	30.4981	30.5965	30.0251	30.1838	30.5221	30.4976	30.4493	30.3756	30.4522	30.089	30.9304	29.8995	29.1075	29.2138	30.5359	30.0593	29.9805	29.9532	28.038	28.6236	30.2292	30.111	30.4217	30.322	30.4684	29.9396	30.3491	30.5937	30.5317	30.542
P04180	P04180	P04180	Phosphatidylcholine-sterol acyltransferase	Phosphatidylcholine-sterol acyltransferase	LCAT	LCAT	21.1921	21.0243	21.3485	21.7328	21.2482	21.6112	20.2468	21.2779	21.8317	22.1335	21.1413	21.1386	21.3175	20.3751	21.895	21.0881	21.8089	21.4863	21.1493	21.8484	20.6103	21.4914	20.5474	21.7453	20.6764	21.2182	21.6417	20.7153	20.8614	21.2016	21.2595	21.5587	21.1449	21.2915	21.6811	20.0857	21.6993	20.9697	21.0607	20.3183	19.1138	21.1299	21.1856
P04196	P04196	P04196	Histidine-rich glycoprotein	Histidine-rich glycoprotein	HRG	HRG	26.364	25.5866	26.4076	27.3141	26.0786	26.3215	26.367	26.2019	26.8092	26.2142	26.0864	26.2072	26.3776	26.1299	26.9449	26.7322	26.2281	25.4642	25.7128	26.4727	25.732	25.6379	26.1094	25.7623	24.9106	26.2044	26.2171	26.8773	26.11	26.5962	26.6049	26.2351	26.4082	26.7627	26.5089	26.0118	27.291	26.4217	27.1844	26.251	26.8349	27.0782	27.1707
P04211	#N/A	P04211	#N/A	Immunoglobulin lambda variable 7-43	#N/A	IGLV7-43	#N/A	#N/A	#N/A	#N/A	#N/A	#N/A	#N/A	#N/A	#N/A	#N/A	#N/A	#N/A	#N/A	#N/A	#N/A	#N/A	#N/A	#N/A	#N/A	#N/A	#N/A	#N/A	#N/A	#N/A	#N/A	#N/A	#N/A	#N/A	#N/A	#N/A	#N/A	#N/A	#N/A	#N/A	#N/A	#N/A	23.3068	22.9382	20.4105	23.1677	23.296	21.75	23.7743
P04217	P04217;CON__Q2KJF1	P04217;CON__Q2KJF1	Alpha-1B-glycoprotein	Alpha-1B-glycoprotein	A1BG	A1BG	27.6935	27.6701	27.9881	27.9251	27.9737	27.4381	27.6731	28.0808	28.24	28.0135	28.1243	28.0952	27.417	27.4094	28.2135	27.7165	27.9011	27.939	28.0202	27.6396	27.9905	28.0369	27.3159	28.2868	28.0509	27.8616	28.1182	27.8648	27.5564	28.0311	28.2783	27.8746	28.4514	28.0673	28.3971	27.167	27.8837	27.8494	28.2004	27.9533	28.1072	28.2957	27.9118
P04264;CON__P04264	#N/A	P04264;CON__P04264	#N/A	Keratin, type II cytoskeletal 1	#N/A	KRT1	#N/A	#N/A	#N/A	#N/A	#N/A	#N/A	#N/A	#N/A	#N/A	#N/A	#N/A	#N/A	#N/A	#N/A	#N/A	#N/A	#N/A	#N/A	#N/A	#N/A	#N/A	#N/A	#N/A	#N/A	#N/A	#N/A	#N/A	#N/A	#N/A	#N/A	#N/A	#N/A	#N/A	#N/A	#N/A	#N/A	22.1075	23.8271	21.6605	19.6061	19.6684	22.0042	19.962
P04275	P04275	P04275	von Willebrand factor;von Willebrand antigen 2	von Willebrand factor;von Willebrand antigen 2	VWF	VWF	20.7055	20.711	21.4059	21.7025	22.5625	21.2021	21.4969	21.8926	21.9862	19.5655	22.2864	22.7761	22.7355	23.2749	21.3499	21.8349	23.2859	23.7525	23.4698	21.289	23.6153	22.1519	23.1942	23.5141	23.7243	23.6294	23.0314	23.8352	23.0298	21.4626	25.5397	22.7192	22.0615	24.0647	19.2181	24.2521	20.9849	21.5213	23.2569	22.3415	23.1951	21.5377	22.2227
P04278	P04278	P04278	Sex hormone-binding globulin	Sex hormone-binding globulin	SHBG	SHBG	19.3813	19.4476	21.4607	22.011	19.6382	21.4458	22.2341	21.3392	21.4204	21.0207	20	20.976	20.6705	20.7835	20.1604	20.9639	18.6434	19.67	20.0773	20.6936	21.5545	20.358	18.2617	19.1556	20.4711	20.8436	20.8702	21.8752	21.9279	21.9135	22.3112	20.2823	21.8948	20.9073	21.5252	21.0316	21.6137	20.6935	21.6223	20.7115	20.52	22.2283	21.2765
P04406	P04406	P04406	Glyceraldehyde-3-phosphate dehydrogenase	Glyceraldehyde-3-phosphate dehydrogenase	GAPDH	GAPDH	21.8146	22.2924	21.9071	21.1469	19.0367	21.621	22.3454	22.023	21.7766	21.4273	22.6813	22.3227	21.9382	22.166	22.311	21.7244	22.9632	21.7842	21.9469	22.0117	21.0529	21.9362	21.9833	21.2647	21.5084	19.5755	20.5152	21.9039	20.4295	21.6444	21.8109	21.7644	21.7004	21.6637	21.6302	21.8147	21.3771	22.01	22.2514	23.065	19.9752	20.5245	22.4991
P04430	P04430	P04430	Immunoglobulin kappa variable 1-16	Immunoglobulin kappa variable 1-16	IGKV1-16	IGKV1-16	21.7628	20.9695	20.884	21.482	21.8345	21.1013	20.8749	20.631	20.8898	21.4238	21.0252	21.5191	21.4358	20.5502	20.4702	19.6551	#N/A	21.1284	20.2334	21.9935	20.714	21.1004	19.9489	20.2048	20.837	20.6685	22.2262	22.2168	20.1668	21.2313	21.7992	21.6938	21.9589	20.7085	20.6101	#N/A	21.4159	19.8805	21.2173	23.0656	21.0157	20.9142	22.9506
P04432;P01597	P04432;P01597	P04432;P01597	Ig kappa chain V-I region Daudi;Ig kappa chain V-I region DEE	Ig kappa chain V-I region Daudi;Ig kappa chain V-I region DEE	IGKV1D-39	IGKV1D-39	21.3849	21.4587	20.9181	21.7902	22.59	21.7291	#N/A	22.0819	21.7316	21.5851	20.5019	21.4536	19.7342	18.566	19.9862	19.4372	19.5198	21.2471	21.3855	19.7409	18.2015	21.962	#N/A	20.2753	22.2468	20.8386	21.2183	21.3043	22.2958	21.2254	21.4636	23.7335	20.8081	21.7442	20.1071	#N/A	18.7223	20.1456	21.8746	22.1347	21.6324	20.9841	19.9823
P04433;A0A0A0MRZ8	#N/A	P04433;A0A0A0MRZ8	#N/A	Ig kappa chain V-III region VG	#N/A	IGKV3D-11	#N/A	#N/A	#N/A	#N/A	#N/A	#N/A	#N/A	#N/A	#N/A	#N/A	#N/A	#N/A	#N/A	#N/A	#N/A	#N/A	#N/A	#N/A	#N/A	#N/A	#N/A	#N/A	#N/A	#N/A	#N/A	#N/A	#N/A	#N/A	#N/A	#N/A	#N/A	#N/A	#N/A	#N/A	#N/A	#N/A	25.1399	20.9649	22.9232	25.7868	24.9648	21.2502	24.646
P04439;P01893	P04439;P01893;P10321	#N/A	HLA class I histocompatibility antigen, A-3 alpha chain;Putative HLA class I histocompatibility antigen, alpha chain H	#N/A	HLA-A;HLA-H	#N/A	21.4463	19.925	20.5401	#N/A	#N/A	20.3452	#N/A	19.0438	19.1421	17.9985	19.9509	19.0267	#N/A	#N/A	20.5924	#N/A	18.5859	19.9764	19.057	18.349	#N/A	#N/A	#N/A	20.7763	#N/A	18.4461	#N/A	19.7513	#N/A	17.6654	20.946	19.1385	18.451	19.6693	19.3525	#N/A	#N/A	#N/A	#N/A	#N/A	#N/A	#N/A	#N/A
P04792	P04792	#N/A	Heat shock protein beta-1	#N/A	HSPB1	#N/A	#N/A	18.5783	19.7669	19.2932	#N/A	18.7686	#N/A	20.985	19.8806	#N/A	19.9608	19.4704	19.9593	20.2642	20.0898	19.7051	20.061	19.1557	20.2379	#N/A	17.884	18.4334	20.114	17.8785	18.2684	#N/A	19.229	19.982	#N/A	18.9639	#N/A	20.1576	19.5301	#N/A	20.0049	18.5322	#N/A	#N/A	#N/A	#N/A	#N/A	#N/A	#N/A
P05090	P05090	P05090	Apolipoprotein D	Apolipoprotein D	APOD	APOD	24.765	25.1621	25.2081	25.2598	24.2951	24.83	25.3225	24.7864	25.0025	25.2289	24.1693	25.1102	25.1675	25.3231	25.5839	25.2549	25.6005	26.3322	26.2093	26.1186	23.2384	23.9507	24.3104	24.9307	24.8533	25.5388	24.2216	24.0407	24.025	24.8718	24.2569	24.7047	25.1525	25.2517	25.7783	26.4519	26.0342	25.7023	24.5578	24.5878	25.3028	23.5522	25.1789
P05106	P05106	P05106	Integrin beta-3	Integrin beta-3	ITGB3	ITGB3	20.9938	22.0491	21.6027	19.9207	#N/A	21.0056	21.0952	21.633	20.6563	19.887	21.8262	21.8775	20.9661	21.3428	21.9918	20.0663	21.6767	20.0421	19.712	19.4347	20.2982	20.8583	20.4358	20.4496	20.6196	#N/A	20.0234	20.2229	20.5694	20.0846	20.4782	20.9358	21.7583	20.6543	20.7628	21.0669	20.9385	22.3551	22.2297	21.8597	#N/A	20.3547	20.3859
P05109	#N/A	P05109	#N/A	Protein S100-A8;Protein S100-A8, N-terminally processed	#N/A	S100A8	#N/A	#N/A	#N/A	#N/A	#N/A	#N/A	#N/A	#N/A	#N/A	#N/A	#N/A	#N/A	#N/A	#N/A	#N/A	#N/A	#N/A	#N/A	#N/A	#N/A	#N/A	#N/A	#N/A	#N/A	#N/A	#N/A	#N/A	#N/A	#N/A	#N/A	#N/A	#N/A	#N/A	#N/A	#N/A	#N/A	19.2051	#N/A	#N/A	18.1886	16.6697	17.5403	19.7593
P05154	P05154	P05154	Plasma serine protease inhibitor	Plasma serine protease inhibitor	SERPINA5	SERPINA5	20.8756	20.6452	21.6067	22.1297	19.5836	21.5793	21.7723	21.4952	21.3076	22.2823	20.6274	20.5507	21.8047	20.4085	21.7475	21.8425	22.486	21.6848	21.5438	22.6264	21.6147	22.1334	22.7282	21.9933	22.1803	20.8457	21.9979	21.4721	21.4704	22.0144	21.5589	20.6833	21.8095	19.7534	22.1545	21.4677	21.7715	21.7118	21.0541	21.2406	21.4772	21.8746	21.4773
P05155	P05155;CON__P50448	P05155;CON__P50448	Plasma protease C1 inhibitor	Plasma protease C1 inhibitor	SERPING1	SERPING1	27.5879	27.5186	27.5493	27.3057	27.4098	27.291	27.3845	27.4936	27.5144	27.8031	27.4692	27.6333	27.9093	28.4629	27.8197	27.4865	28.2449	28.2553	28.1247	28.0089	28.5265	28.0284	28.4687	28.0871	27.9637	27.9005	28.3055	28.2035	28.7023	27.4	27.9992	27.3897	27.0487	27.3441	27.8492	28.1359	27.8223	27.9886	27.9937	27.9484	28.1189	27.7788	27.9617
P05156	P05156	P05156	Complement factor I;Complement factor I heavy chain;Complement factor I light chain	Complement factor I;Complement factor I heavy chain;Complement factor I light chain	CFI	CFI	24.638	24.5287	24.9456	24.373	24.3369	24.5909	24.6278	24.7344	24.6266	24.7023	24.612	24.7067	24.4886	24.7401	24.6433	24.4289	24.7045	24.6288	24.6597	24.3316	23.9837	23.7777	23.5341	24.3222	24.1828	25.0867	24.7232	23.8202	24.0717	24.54	24.7335	24.5602	24.6394	24.395	24.4066	24.0156	23.861	24.6228	25.1163	24.5522	24.3713	25.1996	23.9135
P05160	P05160;CON__Q2TBQ1	P05160;CON__Q2TBQ1	Coagulation factor XIII B chain	Coagulation factor XIII B chain	F13B	F13B	22.103	21.969	22.6059	22.3571	21.5124	22.1358	21.7391	22.0511	21.7909	22.6832	21.3307	22.6621	22.4666	22.0044	22.6399	22.3337	22.0044	21.6048	21.7816	22.3086	21.1037	20.1032	21.0095	21.2008	20.8733	22.2111	20.6178	21.3224	20.4937	22.2192	23.238	21.5133	22.4617	21.7077	22.2488	21.574	#N/A	20.7022	20.3654	#N/A	21.3357	20.2478	#N/A
P05452	P05452	#N/A	Tetranectin	#N/A	CLEC3B	#N/A	22.2884	20.4453	22.32	22.602	20.2097	21.751	21.8584	22.0761	22.0061	22.5826	19.7745	22.3414	22.8289	20.9717	22.5509	21.7215	22.5555	22.0202	20.808	22.4702	21.9545	20.2317	22.1301	21.4641	20.9469	21.5563	22.6148	20.5821	22.1056	21.5975	21.4156	21.6304	21.8171	21.2919	22.7452	22.257	#N/A	#N/A	#N/A	#N/A	#N/A	#N/A	#N/A
P05452;CON__Q2KIS7	#N/A	P05452;CON__Q2KIS7	#N/A	Tetranectin	#N/A	CLEC3B	#N/A	#N/A	#N/A	#N/A	#N/A	#N/A	#N/A	#N/A	#N/A	#N/A	#N/A	#N/A	#N/A	#N/A	#N/A	#N/A	#N/A	#N/A	#N/A	#N/A	#N/A	#N/A	#N/A	#N/A	#N/A	#N/A	#N/A	#N/A	#N/A	#N/A	#N/A	#N/A	#N/A	#N/A	#N/A	#N/A	22.9222	21.2349	21.4223	20.4873	21.8225	22.1069	22.5582
P05543	P05543;CON__Q9TT36	P05543;CON__Q9TT36	Thyroxine-binding globulin	Thyroxine-binding globulin	SERPINA7	SERPINA7	21.8113	21.5219	22.3568	22.7274	21.9378	22.3911	22.0119	22.9171	22.5028	22.7517	22.341	22.8872	22.0533	22.5589	21.7209	22.446	22.4655	22.032	21.8577	22.8673	23.0419	22.8957	21.7822	22.761	22.1343	22.3735	23.4487	22.8339	23.0788	22.8155	23.1091	22.4161	22.3789	21.8997	22.4588	22.4802	23.2633	23.0915	23.2897	23.0718	22.6366	23.8982	22.4925
P05546	P05546;CON__ENSEMBL:ENSBTAP00000018574	P05546;CON__ENSEMBL:ENSBTAP00000018574	Heparin cofactor 2	Heparin cofactor 2	SERPIND1	SERPIND1	26.0844	26.1335	25.7951	25.8089	26.2081	25.9632	26.0795	26.01	25.99	26.1528	25.9956	26.0722	26.4817	25.7426	26.0902	25.7931	26.3165	26.1608	26.2657	26.3016	26.3024	26.5992	26.5928	26.7399	24.868	26.0627	26.7609	26.4124	26.7725	26.2473	25.8902	26.1556	25.676	25.2388	26.0555	25.9053	25.8686	26.4791	26.3425	25.9385	26.7985	26.0318	26.3065
P06276	P06276	P06276	Cholinesterase	Cholinesterase	BCHE	BCHE	#N/A	#N/A	21.1636	19.5241	#N/A	#N/A	#N/A	18.7897	20.1803	20.9779	20.1484	17.6711	#N/A	#N/A	20.7682	#N/A	#N/A	20.7417	20.0054	#N/A	#N/A	#N/A	#N/A	19.4052	#N/A	#N/A	#N/A	17.582	#N/A	#N/A	17.7139	18.0878	19.0291	#N/A	17.7371	#N/A	#N/A	18.9605	19.6291	18.5784	19.2386	21.4039	17.4291
P06310;A0A075B6S6	P06310;A0A075B6S6	P06310;A0A075B6S6	Ig kappa chain V-II region RPMI 6410	Ig kappa chain V-II region RPMI 6410	IGKV2D-30	IGKV2D-30	26.0785	25.1458	25.3359	25.9623	25.3358	25.4716	24.6758	22.9981	25.0074	25.8428	25.8745	25.8986	26.0288	25.3406	24.4067	25.0378	24.2084	25.9138	22.7845	25.0275	26.1201	25.7204	26.2984	25.1595	25.7871	24.309	28.4029	26.229	28.5353	25.0431	24.5419	26.178	24.9136	25.5663	25.6153	25.2405	26.1884	26.1921	25.6951	27.1331	25.9589	25.8766	26.6499
P06312	P06312	P06312	Ig kappa chain V-IV region	Ig kappa chain V-IV region	IGKV4-1	IGKV4-1	23.898	23.9604	24.1037	24.973	23.7896	24.3471	20.7796	24.1843	23.4554	24.173	23.6566	24.0554	21.1477	17.7112	23.8004	22.7032	23.3465	23.8307	23.6213	22.8032	21.0672	24.9666	#N/A	24.3333	25.9202	23.5169	23.8959	25.0106	21.4924	23.1031	23.188	24.6855	24.4437	23.3392	24.2956	18.4325	21.756	23.2647	23.3544	23.7991	23.0016	24.0078	#N/A
P06331;P0DP06;A0A0C4DH41;P01825;P01824	P06331;P0DP06;A0A0C4DH41;P01825;P01824;P0DP07;A0A087WSY4	#N/A	Ig heavy chain V-II region ARH-77;Ig heavy chain V-II region NEWM;Ig heavy chain V-II region WAH	#N/A	IGHV4-61	#N/A	23.7548	23.0904	23.0981	23.8454	24.1458	24.9439	22.6505	23.0324	22.6183	22.9406	22.8802	22.551	23.0387	22.9957	21.2798	23.3362	22.2194	22.9401	23.2081	23.0489	22.8701	23.8063	23.5811	22.806	23.0149	23.0994	23.6895	23.7032	23.2817	22.5594	23.6467	23.3242	22.168	23.133	22.4603	23.0844	#N/A	#N/A	#N/A	#N/A	#N/A	#N/A	#N/A
P06396;CON__Q3SX14	P06396;CON__Q3SX14;REV__Q6TDU7	P06396;CON__Q3SX14;REV__Q6TDU7	Gelsolin	Gelsolin	GSN	GSN	26.143	26.3446	26.9197	27.106	26.3225	26.6553	26.7515	26.7767	26.6633	26.8327	26.478	26.5646	26.9686	25.8987	26.9751	26.9239	26.4747	26.5046	26.4505	26.4331	26.682	25.9747	27.0832	27.1043	27.3711	26.3363	26.7313	27.0133	26.6328	25.8432	26.3801	26.8419	27.0772	26.4887	26.759	26.616	27.3841	27.2052	26.7813	26.7716	26.6568	27.294	27.2258
P06681	P06681	P06681	Complement C2;Complement C2b fragment;Complement C2a fragment	Complement C2;Complement C2b fragment;Complement C2a fragment	C2	C2	23.5279	23.4888	23.7091	23.4141	23.474	23.1525	23.7661	23.6882	23.5453	23.512	23.7222	23.7122	23.4418	24.0656	23.6253	23.9601	24.0991	23.9971	23.9283	23.7415	24.8165	24.1673	24.3557	23.8318	23.8758	24.0062	24.5481	24.5776	24.4939	23.833	24.0087	23.6035	23.4082	23.3582	23.5056	23.6324	24.1644	23.8067	24.1753	24.5689	23.621	24.2454	23.7897
P06702	P06702	P06702	Protein S100-A9	Protein S100-A9	S100A9	S100A9	18.8338	#N/A	18.967	#N/A	18.8546	#N/A	#N/A	18.698	#N/A	#N/A	#N/A	#N/A	#N/A	#N/A	20.2782	#N/A	#N/A	19.5222	19.1798	18.8097	#N/A	19.9107	18.2991	21.2258	#N/A	20.8504	#N/A	18.9742	19.1451	#N/A	#N/A	18.4822	#N/A	#N/A	#N/A	19.6457	18.6913	#N/A	#N/A	#N/A	#N/A	#N/A	#N/A
P06727	P06727	P06727	Apolipoprotein A-IV	Apolipoprotein A-IV	APOA4	APOA4	26.5515	25.283	27.1908	27.082	25.556	27.427	27.4552	26.8171	26.5814	27.5878	26.428	26.292	28.0252	26.6326	26.7735	28.1801	27.427	27.8068	27.7756	28.1928	28.0556	26.7696	28.2073	28.108	28.2283	27.1241	27.2284	27.4499	27.0569	27.5698	26.5946	26.3361	27.3479	26.296	27.9026	28.03	27.1959	27.0459	26.0933	25.3801	26.6163	26.9257	26.5992
P06732	P06732	#N/A	Creatine kinase M-type;Creatine kinase M-type, N-terminally processed	#N/A	CKM	#N/A	#N/A	18.9591	#N/A	#N/A	#N/A	#N/A	#N/A	#N/A	#N/A	#N/A	#N/A	#N/A	#N/A	#N/A	#N/A	#N/A	#N/A	#N/A	#N/A	#N/A	19.6107	19.4488	19.9655	19.6221	19.6824	#N/A	20.0065	19.1646	19.9888	#N/A	#N/A	#N/A	#N/A	#N/A	#N/A	#N/A	#N/A	#N/A	#N/A	#N/A	#N/A	#N/A	#N/A
P06733	P06733	#N/A	Alpha-enolase	#N/A	ENO1	#N/A	20.8835	21.3272	21.0864	19.5204	16.8524	20.9357	20.7167	21.0776	20.9677	20.3421	21.2883	21.1411	20.1161	20.9923	21.2848	20.7438	21.2975	19.732	21.0309	20.8089	18.906	21.0189	20.6383	21.0294	20.2559	18.2192	20.2759	21.1054	21.1727	20.557	20.1002	20.763	21.1559	21.1247	20.1603	20.6199	#N/A	#N/A	#N/A	#N/A	#N/A	#N/A	#N/A
P07195	P07195	P07195;Q6ZMR3;P07864	L-lactate dehydrogenase B chain	L-lactate dehydrogenase B chain	LDHB	LDHB	19.6127	20.1037	20.1509	19.2693	#N/A	19.7134	18.9494	19.3791	19.3413	18.9188	20.3902	20.921	19.4231	19.4816	20.1339	19.7619	21.0722	20.1274	20.5442	19.2508	19.5984	20.7389	20.3197	20.0974	20.8467	#N/A	18.5707	19.9927	19.8556	19.539	19.7813	19.1506	19.4511	19.2558	20.11	19.921	#N/A	19.5645	19.1921	#N/A	#N/A	#N/A	#N/A
P07225	P07225;CON__P07224	P07225;CON__P07224	Vitamin K-dependent protein S	Vitamin K-dependent protein S	PROS1	PROS1	24.9227	25.3001	25.0638	24.6506	24.6351	24.5726	24.998	25.081	25.0533	24.7682	24.9898	25.1534	24.8035	24.938	24.9634	24.7245	25.2169	24.8612	25.0165	25.2554	25.3214	25.2177	25.1013	25.0661	23.7771	25.1879	25.0634	25.0847	25.1388	24.876	25.2982	24.774	24.7316	24.5368	24.3363	24.8952	24.9758	24.9994	24.7059	24.5045	24.4979	24.5077	24.9633
P07237	P07237	#N/A	Protein disulfide-isomerase	#N/A	P4HB	#N/A	#N/A	#N/A	#N/A	#N/A	#N/A	#N/A	#N/A	#N/A	#N/A	#N/A	18.1034	#N/A	#N/A	#N/A	#N/A	#N/A	#N/A	#N/A	#N/A	#N/A	#N/A	#N/A	#N/A	#N/A	#N/A	#N/A	#N/A	17.6733	#N/A	#N/A	#N/A	#N/A	#N/A	#N/A	#N/A	#N/A	#N/A	#N/A	#N/A	#N/A	#N/A	#N/A	#N/A
P07355;A6NMY6	#N/A	P07355;A6NMY6	#N/A	Annexin A2;Putative annexin A2-like protein	#N/A	ANXA2;ANXA2P2	#N/A	#N/A	#N/A	#N/A	#N/A	#N/A	#N/A	#N/A	#N/A	#N/A	#N/A	#N/A	#N/A	#N/A	#N/A	#N/A	#N/A	#N/A	#N/A	#N/A	#N/A	#N/A	#N/A	#N/A	#N/A	#N/A	#N/A	#N/A	#N/A	#N/A	#N/A	#N/A	#N/A	#N/A	#N/A	#N/A	21.547	20.4942	20.349	20.0555	19.3494	20.5684	19.7379
P07357	P07357	P07357	Complement component C8 alpha chain	Complement component C8 alpha chain	C8A	C8A	23.7385	23.6735	23.6713	23.8888	23.6888	23.2618	24.012	23.6794	23.6321	23.3482	23.7639	23.6968	24.093	24.3106	23.6355	23.9204	23.5739	23.0581	23.4336	23.8944	24.2895	23.2529	23.4917	23.1758	22.3379	24.117	23.4803	23.6974	24.273	23.7437	23.8288	23.5501	23.5568	24.2748	23.3226	23.6161	23.1632	24.1659	23.6139	23.624	22.8472	23.9135	24.6939
P07358	P07358	P07358	Complement component C8 beta chain	Complement component C8 beta chain	C8B	C8B	23.6177	23.622	23.5238	23.8661	23.2756	22.9121	23.1653	23.3036	23.0407	22.9431	23.8364	23.981	23.6697	23.9936	23.8596	23.7437	23.858	23.0671	23.4171	24.0225	22.9477	23.001	23.1334	22.7173	22.2254	24.2756	23.2353	23.4049	23.7929	23.7815	23.8339	23.5446	23.1659	23.8863	23.3872	23.4434	23.126	23.0891	23.0984	22.1583	23.0444	23.4975	23.8975
P07359	P07359	P07359	Platelet glycoprotein Ib alpha chain;Glycocalicin	Platelet glycoprotein Ib alpha chain;Glycocalicin	GP1BA	GP1BA	20.7151	21.0551	20.8942	20.5111	18.5697	20.5738	21.2714	20.764	20.8393	20.6325	20.9798	21.0111	20.8562	20.5877	21.235	20.0107	21.5729	21.2097	21.06	20.4209	20.7198	20.9579	21.0698	19.3777	21.4506	20.2282	19.6253	20.9703	20.8843	21.0651	21.015	19.9981	21.4683	20.4887	20.0059	21.2554	19.8485	21.8654	21.2741	21.7303	19.8024	19.1168	21.4181
P07360	P07360	P07360	Complement component C8 gamma chain	Complement component C8 gamma chain	C8G	C8G	23.7528	23.5528	23.6175	23.7802	23.4125	23.1273	23.8078	23.9461	23.5039	23.2523	23.532	23.6925	23.5283	23.9783	23.7091	23.3521	24.0985	23.4539	23.4554	23.8951	23.1716	22.956	23.1974	22.4939	22.0585	24.0133	23.2471	23.2817	23.1989	23.8482	23.8122	23.4507	23.7527	23.7369	22.8702	23.4238	23.445	23.7043	23.4169	22.9526	22.5134	23.5733	23.9974
P07437;P68371;P04350;Q9BVA1;Q13885	#N/A	P07437;P68371;P04350;Q9BVA1;Q13885;Q13509	#N/A	Tubulin beta chain;Tubulin beta-4B chain;Tubulin beta-4A chain;Tubulin beta-2B chain;Tubulin beta-2A chain	#N/A	TUBB;TUBB4B;TUBB4A;TUBB2B;TUBB2A	#N/A	#N/A	#N/A	#N/A	#N/A	#N/A	#N/A	#N/A	#N/A	#N/A	#N/A	#N/A	#N/A	#N/A	#N/A	#N/A	#N/A	#N/A	#N/A	#N/A	#N/A	#N/A	#N/A	#N/A	#N/A	#N/A	#N/A	#N/A	#N/A	#N/A	#N/A	#N/A	#N/A	#N/A	#N/A	#N/A	19.208	20.2328	21.6203	20.6288	18.7283	21.3497	20.296
P07437;Q9BVA1;Q13885;P04350;Q13509	P07437;Q9BVA1;Q13885;P04350;Q13509;Q9BUF5;Q3ZCM7;A6NNZ2	#N/A	Tubulin beta chain;Tubulin beta-2B chain;Tubulin beta-2A chain;Tubulin beta-4A chain;Tubulin beta-3 chain	#N/A	TUBB;TUBB2B;TUBB2A;TUBB4A;TUBB3	#N/A	19.8967	20.8897	19.8764	18.7839	#N/A	20.3132	21.2216	21.2864	20.5299	18.4422	20.9948	20.6817	20.1156	20.7896	20.5775	20.1144	20.7753	20.1808	20.5746	19.5804	20.5621	20.4805	20.8107	21.5413	20.6673	#N/A	#N/A	21.9033	20.5933	20.427	20.9462	19.7345	21.0187	20.3862	19.2925	20.3617	#N/A	#N/A	#N/A	#N/A	#N/A	#N/A	#N/A
P07737	P07737;CON__P02584	P07737;CON__P02584	Profilin-1	Profilin-1	PFN1	PFN1	21.7239	22.3246	21.9238	21.5314	#N/A	21.7848	21.848	22.3053	21.8485	21.5442	22.7571	22.5452	22.229	22.8169	22.5498	21.9747	23.079	22.0604	22.3113	22.1082	21.8498	22.635	22.9603	22.554	21.941	20.4767	21.6382	22.435	22.1835	21.9335	22.0387	21.7394	22.1658	21.6589	22.1505	22.2283	20.2774	22.5279	22.5091	22.1067	21.7783	21.1342	22.1517
P07996;CON__Q28194	P07996;CON__Q28194;P35442	P07996;CON__Q28194	Thrombospondin-1	Thrombospondin-1	THBS1	THBS1	23.1958	23.4878	23.0701	22.1707	18.1818	22.8209	22.8057	22.9842	22.5225	22.4659	24.1654	24.1999	23.0107	23.104	23.9114	21.901	23.8463	22.831	23.2978	22.6004	23.12	23.6084	23.0296	23.1854	23.3806	20.568	22.5587	23.5625	23.0575	22.6247	23.0337	22.9359	23.6411	22.8671	22.7057	22.6684	23.3062	23.5294	24.3526	23.4286	22.8659	23.1873	24.0187
P08185	P08185	P08185	Corticosteroid-binding globulin	Corticosteroid-binding globulin	SERPINA6	SERPINA6	22.7743	22.3976	23.4388	22.7641	22.5399	22.8144	22.6802	22.702	22.7127	23.06	22.7391	22.7206	22.9918	22.2863	22.6408	22.3226	22.6227	22.9446	23.2987	23.235	23.8443	23.5608	23.687	23.832	23.956	22.8072	23.5156	23.2134	24.0813	22.6471	22.3634	22.3693	22.4943	22.6862	23.0385	22.7207	23.4803	23.4232	23.5669	23.0931	23.3039	23.5788	23.3555
P08294	#N/A	P08294	#N/A	Extracellular superoxide dismutase [Cu-Zn]	#N/A	SOD3	#N/A	#N/A	#N/A	#N/A	#N/A	#N/A	#N/A	#N/A	#N/A	#N/A	#N/A	#N/A	#N/A	#N/A	#N/A	#N/A	#N/A	#N/A	#N/A	#N/A	#N/A	#N/A	#N/A	#N/A	#N/A	#N/A	#N/A	#N/A	#N/A	#N/A	#N/A	#N/A	#N/A	#N/A	#N/A	#N/A	#N/A	17.2411	#N/A	#N/A	#N/A	#N/A	#N/A
P08514	P08514	P08514	Integrin alpha-IIb;Integrin alpha-IIb heavy chain;Integrin alpha-IIb light chain, form 1;Integrin alpha-IIb light chain, form 2	Integrin alpha-IIb;Integrin alpha-IIb heavy chain;Integrin alpha-IIb light chain, form 1;Integrin alpha-IIb light chain, form 2	ITGA2B	ITGA2B	22.3882	23.084	22.7267	21.8199	17.8371	22.3489	22.4791	22.7215	21.9012	20.8248	23.736	23.2475	21.6804	21.9037	23.0624	21.4416	23.1347	21.8181	22.724	21.5515	21.9509	22.7994	22.0259	22.7622	22.111	19.1388	21.2667	22.3078	22.2734	21.9706	22.6138	21.9107	23.2618	21.984	22.217	22.1064	22.8369	23.3121	23.9274	22.5325	19.3515	22.824	22.7079
P08519	P08519	P08519	Apolipoprotein(a)	Apolipoprotein(a)	LPA	LPA	23.4196	19.4629	21.0476	16.608	19.9948	23.3013	24.1557	19.6158	25.3879	23.996	22.3996	18.0581	25.8132	25.2393	21.6796	20.7278	#N/A	20.4787	20.5906	23.8929	18.9615	16.029	20.676	#N/A	#N/A	18.8253	#N/A	#N/A	20.3163	20.8955	24.0471	20.8777	21.0528	24.0694	25.1994	22.7107	#N/A	22.7001	23.0076	17.4127	20.4812	18.1989	21.0979
P08567	P08567	P08567	Pleckstrin	Pleckstrin	PLEK	PLEK	18.696	#N/A	19.6349	#N/A	#N/A	19.8771	21.2685	#N/A	#N/A	#N/A	#N/A	18.7726	18.9926	20.5381	18.7921	18.2633	18.3532	19.7046	19.5094	19.6822	20.5828	19.1699	22.1082	#N/A	21.5213	#N/A	19.9047	18.955	20.5742	#N/A	#N/A	#N/A	20.3429	18.9941	#N/A	20.3244	#N/A	20.8802	21.5866	20.4109	18.461	20.9771	19.4162
P08571	P08571	P08571	Monocyte differentiation antigen CD14;Monocyte differentiation antigen CD14, urinary form;Monocyte differentiation antigen CD14, membrane-bound form	Monocyte differentiation antigen CD14;Monocyte differentiation antigen CD14, urinary form;Monocyte differentiation antigen CD14, membrane-bound form	CD14	CD14	21.598	21.3458	22.2287	21.7642	22.1785	22.5183	21.4702	21.1332	22.4446	22.229	21.8223	21.4218	22.2185	23.6707	21.332	22.7695	21.5521	21.5849	21.4985	22.6693	22.4542	21.315	21.8003	20.3229	20.6853	22.6099	21.1266	21.8497	21.5543	21.3451	22.3153	20.6933	21.8377	21.9185	21.9393	21.6123	21.2539	20.6457	21.739	21.985	20.3185	22.02	21.838
P08603	P08603	P08603	Complement factor H	Complement factor H	CFH	CFH	28.9333	28.5645	28.9117	28.7628	28.6871	28.8976	28.3005	28.4253	28.4708	28.9207	28.5892	28.7201	28.6755	28.3485	29.1092	28.3332	28.4066	28.3012	28.4319	28.3321	27.4268	27.4323	27.6487	27.1311	27.0062	28.8025	27.7931	27.5249	26.9878	28.3575	28.7856	28.6493	28.6435	28.5973	28.3999	28.0584	27.7743	28.2684	28.1569	27.89	27.7675	27.9738	27.9748
P08670	#N/A	P08670	#N/A	Vimentin	#N/A	VIM	#N/A	#N/A	#N/A	#N/A	#N/A	#N/A	#N/A	#N/A	#N/A	#N/A	#N/A	#N/A	#N/A	#N/A	#N/A	#N/A	#N/A	#N/A	#N/A	#N/A	#N/A	#N/A	#N/A	#N/A	#N/A	#N/A	#N/A	#N/A	#N/A	#N/A	#N/A	#N/A	#N/A	#N/A	#N/A	#N/A	20.404	19.4761	18.762	18.3854	18.1107	18.789	18.7004
P08697	P08697;CON__P28800	P08697;CON__P28800	Alpha-2-antiplasmin	Alpha-2-antiplasmin	SERPINF2	SERPINF2	25.9826	25.8609	26.1246	25.9136	25.7072	25.7562	26.144	25.6573	26.0405	25.9981	25.8244	25.7757	26.2541	26.1722	25.9587	25.9308	26.2627	26.0057	26.3313	26.1314	25.9882	25.9154	26.4755	26.8278	25.9634	26.1247	26.2371	25.8426	26.3961	26.1521	26.1514	25.5939	25.8929	26.1882	25.866	26.2183	26.3453	26.4994	26.4367	26.2174	26.8887	26.4911	26.3522
P09172	P09172	#N/A	Dopamine beta-hydroxylase;Soluble dopamine beta-hydroxylase	#N/A	DBH	#N/A	18.4876	19.62	17.2645	20.4604	#N/A	#N/A	18.7181	18.4214	18.8439	19.7466	#N/A	#N/A	20.3927	#N/A	20.4389	#N/A	#N/A	#N/A	#N/A	19.3943	#N/A	#N/A	19.8286	21.3126	20.6133	#N/A	#N/A	19.1243	18.9324	#N/A	#N/A	#N/A	19.986	18.9609	18.601	18.5746	#N/A	#N/A	#N/A	#N/A	#N/A	#N/A	#N/A
P09211	P09211	#N/A	Glutathione S-transferase P	#N/A	GSTP1	#N/A	#N/A	19.8924	20.1817	19.4813	#N/A	19.0372	19.307	19.0052	19.7892	#N/A	18.416	19.8838	19.434	19.0907	19.7598	18.0828	21.1789	19.0739	19.7107	19.1749	#N/A	19.1658	18.6716	20.4896	20.2494	#N/A	18.2355	19.8469	19.2177	20.1021	#N/A	#N/A	20.5608	18.7249	18.7624	19.9853	#N/A	#N/A	#N/A	#N/A	#N/A	#N/A	#N/A
P09871	P09871	P09871	Complement C1s subcomponent;Complement C1s subcomponent heavy chain;Complement C1s subcomponent light chain	Complement C1s subcomponent;Complement C1s subcomponent heavy chain;Complement C1s subcomponent light chain	C1S	C1S	25.0575	24.6217	24.9342	24.7521	24.5889	24.4995	24.6009	25.0021	25.2645	25.0219	25.1247	24.8179	25.0144	25.1294	25.5598	24.9276	24.2175	24.6028	24.6672	24.3459	24.7951	25.7625	24.0312	25.4148	24.2208	25.3852	25.0521	24.9156	24.2511	25.0099	24.9848	24.6593	24.5748	24.8455	24.8902	24.6287	24.4435	25.1387	24.9619	24.145	24.6172	24.9245	24.3287
P0C0L4	P0C0L4;CON__ENSEMBL:ENSBTAP00000007350;CON__P01030	P0C0L4	Complement C4-A;Complement C4 beta chain;Complement C4-A alpha chain;C4a anaphylatoxin;C4b-A;C4d-A;Complement C4 gamma chain	Complement C4-A;Complement C4 beta chain;Complement C4-A alpha chain;C4a anaphylatoxin;C4b-A;C4d-A;Complement C4 gamma chain	C4A	C4A	22.8464	22.6524	24.3509	23.5976	23.2035	22.1439	22.7438	23.5584	24.3368	23.65	24.2967	23.2244	21.3114	22.7033	23.5778	22.5896	23.6559	22.7927	22.5318	22.4737	22.3099	23.3563	20.1334	23.8781	22.1508	24.0042	21.3456	23.0601	19.6477	22.8383	22.6365	23.4432	22.873	23.2204	23.1351	21.9225	21.7417	22.8143	24.0077	24.3039	23.2215	24.4737	20.4239
P0C0L5	P0C0L5	P0C0L5	Complement C4-B;Complement C4 beta chain;Complement C4-B alpha chain;C4a anaphylatoxin;C4b-B;C4d-B;Complement C4 gamma chain	Complement C4-B;Complement C4 beta chain;Complement C4-B alpha chain;C4a anaphylatoxin;C4b-B;C4d-B;Complement C4 gamma chain	C4B	C4B	29.8131	29.304	30.4104	29.0222	29.4129	28.9461	29.3971	29.7999	29.6092	29.3534	30.0107	29.5193	29.2964	29.8379	29.7692	29.4914	29.9274	29.2117	28.9335	29.1472	30.0832	29.7978	29.8935	30.0461	29.1925	29.2467	29.7942	29.7229	30.3882	29.1634	29.412	28.9232	28.9219	28.9549	29.5015	29.2125	28.8849	29.716	29.9909	30.1096	29.6039	30.4814	29.2246
P0DJI8	P0DJI8	P0DJI8	Serum amyloid A-1 protein;Amyloid protein A;Serum amyloid protein A(2-104);Serum amyloid protein A(3-104);Serum amyloid protein A(2-103);Serum amyloid protein A(2-102);Serum amyloid protein A(4-101)	Serum amyloid A-1 protein;Amyloid protein A;Serum amyloid protein A(2-104);Serum amyloid protein A(3-104);Serum amyloid protein A(2-103);Serum amyloid protein A(2-102);Serum amyloid protein A(4-101)	SAA1	SAA1	23.9907	22.412	22.5708	19.5113	25.5043	18.7639	19.5699	21.9981	21.8248	19.276	23.0905	21.0296	17.2628	24.0721	19.4874	17.1001	22.3076	24.1814	23.3984	22.6585	25.3259	21.155	23.8936	24.7954	23.976	28.1361	23.7632	22.629	22.2272	22.5727	21.6821	25.6186	21.3241	27.5371	21.5913	21.6983	18.8531	20.6803	21.5707	21.6628	22.0886	21.0184	21.2067
P0DJI9	P0DJI9	P0DJI9	Serum amyloid A-2 protein	Serum amyloid A-2 protein	SAA2	SAA2	#N/A	#N/A	19.9736	#N/A	21.9581	#N/A	#N/A	#N/A	#N/A	#N/A	#N/A	#N/A	#N/A	#N/A	#N/A	#N/A	#N/A	21.4552	20.0976	#N/A	20.6895	#N/A	#N/A	19.2315	#N/A	25.2099	#N/A	#N/A	#N/A	#N/A	#N/A	21.8978	#N/A	23.7532	#N/A	#N/A	#N/A	#N/A	18.1756	17.7468	#N/A	#N/A	#N/A
P0DOX2;P01877	P0DOX2;P01877;A0A0J9YVY3	P0DOX2;P01877	Ig alpha-2 chain C region	Ig alpha-2 chain C region	IGHA2	IGHA2	26.0994	25.5902	24.1376	25.5144	25.0086	26.0705	24.0429	25.2378	24.7443	26.0535	25.0447	24.9175	24.5311	23.9518	23.6444	24.8208	24.056	25.3721	24.6264	24.6229	25.4941	26.1509	24.5283	25.0334	25.6526	25.5147	26.6161	26.7052	25.1708	23.6111	25.8638	25.4375	24.0535	25.8639	25.224	24.7007	25.2585	28.3166	26.1475	25.7948	25.9682	24.3761	25.5166
P0DOX3	P0DOX3	P0DOX3	Immunoglobulin delta heavy chain	Immunoglobulin delta heavy chain	#N/A	#N/A	22.6772	19.5789	19.4087	21.4966	24.607	22.3747	18.7339	22.8354	19.5904	22.0555	23.2551	20.1962	20.9916	21.5495	17.431	21.7264	21.0653	23.0773	23.2743	21.2616	23.3822	23.0868	25.2402	21.614	22.5082	24.785	24.3645	22.125	23.6065	23.4179	24.1325	21.7278	23.3784	20.94	23.5407	22.0896	21.5412	25.6623	20.4711	20.3757	22.3094	20.8533	22.12
P0DOX4;P01854	P0DOX4;P01854	P0DOX4;P01854	Ig epsilon chain C region	Ig epsilon chain C region	IGHE	IGHE	21.0637	21.9391	20.4243	20.535	21.1406	20.7138	21.3993	21.0584	21.4834	20.9707	21.0991	20.6537	20.7864	21.5185	20.5919	21.4519	20.3021	20.6485	19.9511	21.5341	22.9102	22.5483	21.5991	21.3732	22.3042	21.4869	22.1457	21.8819	21.6708	20.575	20.1625	22.5687	20.6326	22.0614	20.8851	21.0654	21.8215	19.9344	20.0511	20.2263	22.624	21.3124	20.3328
P0DOX5;P01857	P0DOX5;P01857	P0DOX5;P01857	Ig gamma-1 chain C region	Ig gamma-1 chain C region	IGHG1	IGHG1	33.1344	32.6934	32.8589	32.9822	33.1682	33.5053	32.814	32.5247	32.4234	32.347	32.7373	32.1632	32.7254	32.2418	32.1179	32.5043	32.1105	32.2871	31.9098	32.1468	33.297	32.3846	31.6387	32.223	33.1604	32.3847	32.11	32.5007	30.5216	32.5392	32.3285	33.3738	32.6876	32.4442	32.5187	32.45	32.6532	32.6336	32.297	32.7486	32.3102	32.9098	31.7326
P0DOX6	P0DOX6	#N/A	Immunoglobulin mu heavy chain	#N/A	#N/A	#N/A	23.2094	22.0104	22.7518	21.4407	24.3834	22.9517	18.1406	22.3705	23.6445	21.5837	22.6954	21.8434	20.0164	16.8796	#N/A	24.1102	21.3063	22.2593	22.3989	#N/A	20.6002	#N/A	#N/A	23.6245	24.6927	22.8509	23.4789	20.8628	19.3331	#N/A	21.8957	22.0533	21.7535	23.7354	#N/A	19.4489	#N/A	#N/A	#N/A	#N/A	#N/A	#N/A	#N/A
P0DOX7	P0DOX7	P0DOX7	Immunoglobulin kappa light chain	Immunoglobulin kappa light chain	#N/A	#N/A	31.0068	31.2551	30.9259	31.5867	31.6964	31.7706	31.5677	31.1697	31.2314	30.9302	31.2118	30.7061	31.1724	31.2385	30.0293	31.1512	30.171	30.4982	30.6683	30.9051	31.0979	29.9258	29.834	30.1936	29.8994	30.7394	29.271	30.6855	29.2662	30.6265	30.3446	31.1959	31.4681	31.1445	31.2175	31.1201	31.3689	30.8436	31.1776	31.5061	31.4078	30.8071	31.2522
P0DOX8;B9A064;P0CG04	P0DOX8;B9A064;P0CG04	P0DOX8;B9A064;P0CG04	Immunoglobulin lambda-like polypeptide 5;Ig lambda-1 chain C regions	Immunoglobulin lambda-like polypeptide 5;Ig lambda-1 chain C regions	IGLL5;IGLC1	IGLL5;IGLC1	28.9358	28.7907	28.489	28.9458	29.5945	29.3068	28.587	28.8187	28.7207	28.3699	29.1993	28.0943	28.4784	28.1087	27.9704	28.8091	27.7878	28.3916	28.1309	27.9787	27.9748	28.7653	26.9879	27.8843	29.359	28.4495	27.6848	28.543	27.7126	28.2125	28.7097	29.7057	29.1785	28.7805	28.658	27.7638	29.3561	28.8463	28.3452	29.0014	28.0865	28.7723	28.6087
P0DOY2	#N/A	P0DOY2;P0CF74	#N/A	#N/A	#N/A	#N/A	#N/A	#N/A	#N/A	#N/A	#N/A	#N/A	#N/A	#N/A	#N/A	#N/A	#N/A	#N/A	#N/A	#N/A	#N/A	#N/A	#N/A	#N/A	#N/A	#N/A	#N/A	#N/A	#N/A	#N/A	#N/A	#N/A	#N/A	#N/A	#N/A	#N/A	#N/A	#N/A	#N/A	#N/A	#N/A	#N/A	#N/A	#N/A	#N/A	#N/A	#N/A	#N/A	#N/A
P0DOY2;P0DOY3;P0CF74	P0DOY2;P0DOY3;P0CF74;A0M8Q6	#N/A	Ig lambda-6 chain C region	#N/A	IGLC6	#N/A	28.3872	28.1975	28.0433	28.2951	29.413	29.1494	28.4677	28.3302	28.2679	28.1568	28.9187	27.3206	28.0682	28.3597	27.1013	28.7837	27.7616	28.1885	27.4352	27.9511	30.1184	29.4614	29.129	27.9188	29.213	28.2439	28.8119	29.1233	28.4406	28.0513	28.1597	29.3759	28.5221	28.6581	28.0265	28.6829	#N/A	#N/A	#N/A	#N/A	#N/A	#N/A	#N/A
P0DOY3	#N/A	P0DOY3	#N/A	Immunoglobulin lambda constant 3	#N/A	IGLC3	#N/A	#N/A	#N/A	#N/A	#N/A	#N/A	#N/A	#N/A	#N/A	#N/A	#N/A	#N/A	#N/A	#N/A	#N/A	#N/A	#N/A	#N/A	#N/A	#N/A	#N/A	#N/A	#N/A	#N/A	#N/A	#N/A	#N/A	#N/A	#N/A	#N/A	#N/A	#N/A	#N/A	#N/A	#N/A	#N/A	29.1437	29.5323	29.7077	29.7683	29.7096	29.5718	29.2239
P0DP01	P0DP01	P0DP01	Immunoglobulin heavy variable 1-8	Immunoglobulin heavy variable 1-8	IGHV1-8	IGHV1-8	20.2767	19.2206	#N/A	#N/A	#N/A	19.6374	#N/A	18.9315	#N/A	20.0928	18.2302	19.0477	#N/A	#N/A	18.7107	#N/A	19.2966	19.3324	18.9574	19.0808	#N/A	#N/A	#N/A	#N/A	#N/A	18.8529	#N/A	19.1055	#N/A	#N/A	20.953	20.5716	19.2348	#N/A	#N/A	#N/A	#N/A	#N/A	#N/A	#N/A	#N/A	#N/A	#N/A
P0DP02;A0A0C4DH42;P01767;P01772	#N/A	P0DP02;A0A0C4DH42;P01767;P01772	#N/A	Ig heavy chain V-III region BUT;Ig heavy chain V-III region KOL	#N/A	IGHV3-66	#N/A	#N/A	#N/A	#N/A	#N/A	#N/A	#N/A	#N/A	#N/A	#N/A	#N/A	#N/A	#N/A	#N/A	#N/A	#N/A	#N/A	#N/A	#N/A	#N/A	#N/A	#N/A	#N/A	#N/A	#N/A	#N/A	#N/A	#N/A	#N/A	#N/A	#N/A	#N/A	#N/A	#N/A	#N/A	#N/A	#N/A	#N/A	#N/A	#N/A	#N/A	#N/A	#N/A
P0DP03;P01768	P0DP03;P01768	P0DP03;P01768	Ig heavy chain V-III region CAM	Ig heavy chain V-III region CAM	IGHV3-30-5	IGHV3-30-5	22.5189	21.9459	21.8105	22.3182	21.9326	22.3977	21.9444	20.7164	20.3052	21.664	21.4946	21.8821	23.3891	23.2059	20.6854	22.2604	20.3874	21.9102	21.2327	22.8914	23.9003	21.9215	23.9448	20.3413	21.7333	21.848	23.0765	21.8331	23.4013	22.397	20.8927	22.3592	20.5573	22.2604	23.251	23.3691	20.1466	#N/A	#N/A	#N/A	#N/A	#N/A	#N/A
P0DP08;P0DP06;A0A0C4DH41;P01825;P06331;P01824	#N/A	P0DP08;P0DP06;A0A0C4DH41;P01825;P06331;P01824	#N/A	Ig heavy chain V-II region NEWM;Ig heavy chain V-II region ARH-77;Ig heavy chain V-II region WAH	#N/A	IGHV4-61	#N/A	#N/A	#N/A	#N/A	#N/A	#N/A	#N/A	#N/A	#N/A	#N/A	#N/A	#N/A	#N/A	#N/A	#N/A	#N/A	#N/A	#N/A	#N/A	#N/A	#N/A	#N/A	#N/A	#N/A	#N/A	#N/A	#N/A	#N/A	#N/A	#N/A	#N/A	#N/A	#N/A	#N/A	#N/A	#N/A	#N/A	20.6081	19.7734	20.8601	21.9851	19.1401	21.0029
P0DP09;A0A0B4J2D9	P0DP09;A0A0B4J2D9	P0DP09;A0A0B4J2D9	Immunoglobulin kappa variable 1-13	Immunoglobulin kappa variable 1-13	IGKV1D-13	IGKV1D-13	#N/A	21.84	#N/A	19.7037	#N/A	#N/A	#N/A	#N/A	23.392	#N/A	#N/A	#N/A	21.8651	#N/A	17.324	#N/A	#N/A	#N/A	#N/A	#N/A	#N/A	20.0905	#N/A	#N/A	#N/A	19.0526	#N/A	#N/A	#N/A	#N/A	21.5516	#N/A	#N/A	#N/A	#N/A	#N/A	#N/A	#N/A	21.4438	#N/A	#N/A	#N/A	#N/A
P0DP25;P0DP24;P0DP23	#N/A	P0DP25;P0DP24;P0DP23	#N/A	Calmodulin-3	#N/A	CALM3	#N/A	#N/A	#N/A	#N/A	#N/A	#N/A	#N/A	#N/A	#N/A	#N/A	#N/A	#N/A	#N/A	#N/A	#N/A	#N/A	#N/A	#N/A	#N/A	#N/A	#N/A	#N/A	#N/A	#N/A	#N/A	#N/A	#N/A	#N/A	#N/A	#N/A	#N/A	#N/A	#N/A	#N/A	#N/A	#N/A	#N/A	17.2489	18.2686	18.2714	#N/A	#N/A	#N/A
P0DSN7;A0A075B6S9	P0DSN7;A0A075B6S9	P0DSN7;A0A075B6S9	Probable non-functional immunoglobulinn kappa variable 1D-37	Probable non-functional immunoglobulinn kappa variable 1D-37	IGKV1D-37	IGKV1D-37	#N/A	19.2979	#N/A	#N/A	19.3138	19.4134	18.9794	20.4219	#N/A	#N/A	18.1335	17.3644	#N/A	19.4798	#N/A	#N/A	18.1586	20.1483	#N/A	19.6179	20.8832	#N/A	#N/A	#N/A	21.3772	18.4424	#N/A	19.879	#N/A	19.5328	19.166	18.296	18.7969	#N/A	#N/A	18.6958	#N/A	#N/A	#N/A	#N/A	#N/A	#N/A	#N/A
P0DTE1	#N/A	P0DTE1	#N/A	Probable non-functional immunoglobulin heavy variable 3-38-3	#N/A	IGHV3-38-3	#N/A	#N/A	#N/A	#N/A	#N/A	#N/A	#N/A	#N/A	#N/A	#N/A	#N/A	#N/A	#N/A	#N/A	#N/A	#N/A	#N/A	#N/A	#N/A	#N/A	#N/A	#N/A	#N/A	#N/A	#N/A	#N/A	#N/A	#N/A	#N/A	#N/A	#N/A	#N/A	#N/A	#N/A	#N/A	#N/A	#N/A	#N/A	#N/A	#N/A	#N/A	#N/A	19.698
P0DTE2	#N/A	P0DTE2	#N/A	#N/A	#N/A	#N/A	#N/A	#N/A	#N/A	#N/A	#N/A	#N/A	#N/A	#N/A	#N/A	#N/A	#N/A	#N/A	#N/A	#N/A	#N/A	#N/A	#N/A	#N/A	#N/A	#N/A	#N/A	#N/A	#N/A	#N/A	#N/A	#N/A	#N/A	#N/A	#N/A	#N/A	#N/A	#N/A	#N/A	#N/A	#N/A	#N/A	#N/A	#N/A	#N/A	#N/A	#N/A	#N/A	#N/A
P10643	P10643;CON__Q29RQ1	P10643;CON__Q29RQ1	Complement component C7	Complement component C7	C7	C7	24.6128	24.0492	24.2809	24.044	24.8528	24.2028	24.1186	24.4825	24.7474	24.5049	24.4065	24.5569	24.1082	25.0951	24.1679	25.2197	24.7363	24.2686	24.4481	24.2354	25.2628	23.2478	25.9082	24.397	25.3635	24.7308	24.3129	24.2144	24.6039	24.745	24.5722	23.5614	23.2056	25.3498	23.7922	25.2939	25.0687	24.3694	24.2936	23.8598	23.7355	23.274	23.0603
P10909	P10909	P10909	Clusterin;Clusterin beta chain;Clusterin alpha chain	Clusterin;Clusterin beta chain;Clusterin alpha chain	CLU	CLU	27.3064	27.5831	27.7991	27.5882	27.5384	27.6916	27.7868	27.4569	27.7757	27.8727	27.309	27.4683	27.951	27.7395	27.7639	27.5042	27.7767	27.8754	28.0347	28.0443	28.0031	27.9325	28.4444	28.3292	27.9474	27.5683	27.9364	28.0198	28.0278	27.9151	27.6384	27.3127	27.3762	27.1792	27.5561	27.8285	28.1304	28.0118	27.8795	27.7008	28.2013	28.0808	28.1086
P11021	P11021	#N/A	78 kDa glucose-regulated protein	#N/A	HSPA5	#N/A	18.9109	19.3929	20.427	#N/A	#N/A	#N/A	20.5443	19.4141	19.6365	19.9424	20.7115	19.5319	#N/A	20.511	19.7381	18.6162	20.6285	19.467	20.3486	20.6258	19.1173	20.3188	20.3996	19.3601	20.3492	#N/A	19.087	20.5541	19.3451	20.07	19.4327	#N/A	19.9639	19.4502	19.3882	20.568	#N/A	#N/A	#N/A	#N/A	#N/A	#N/A	#N/A
P11142;P54652	P11142;P54652;P0DMV9;P0DMV8	P11142;P54652	Heat shock cognate 71 kDa protein;Heat shock-related 70 kDa protein 2	Heat shock cognate 71 kDa protein;Heat shock-related 70 kDa protein 2	HSPA8;HSPA2	HSPA8;HSPA2	18.5613	#N/A	#N/A	#N/A	#N/A	#N/A	19.5244	20.235	19.1606	#N/A	20.1312	19.4173	19.6584	19.7041	18.9786	19.5221	19.4544	#N/A	18.8044	20.7503	19.2928	19.6283	19.4358	18.4234	18.9841	#N/A	#N/A	20.0977	#N/A	#N/A	20.1262	#N/A	19.4882	19.803	18.4259	18.8674	#N/A	20.3946	19.2907	20.5472	18.4571	20.1384	#N/A
P11226	P11226	P11226	Mannose-binding protein C	Mannose-binding protein C	MBL2	MBL2	19.3567	17.7784	19.058	18.6268	17.4345	19.9508	15.926	#N/A	17.594	18.9253	18.6727	18.6716	19.8185	19.9836	19.9278	19.0893	18.1892	20.4472	21.1496	19.793	19.2153	#N/A	#N/A	#N/A	18.608	19.519	20.3654	20.9136	#N/A	#N/A	18.9815	17.4637	20.6988	19.093	18.9245	19.2751	#N/A	#N/A	#N/A	#N/A	18.1655	#N/A	18.3892
P12259	P12259	P12259;CON__Q28107	Coagulation factor V;Coagulation factor V heavy chain;Coagulation factor V light chain	Coagulation factor V;Coagulation factor V heavy chain;Coagulation factor V light chain	F5	F5	21.0676	20.7275	21.271	21.4504	20.6596	21.4688	20.8737	21.6611	21.6938	22.3493	21.9228	22.098	21.2323	21.8243	21.8671	21.5365	21.8233	22.3763	22.1264	21.7698	21.7636	21.9482	21.2724	22.1429	20.9407	21.9325	22.1437	21.5744	21.7893	21.9675	22.4397	21.2709	21.5109	21.8915	22.072	21.5616	21.3732	21.3214	20.9165	19.7127	22.4207	21.7922	20.5312
P12814	P12814;O43707;P35609;Q08043	#N/A	Alpha-actinin-1	#N/A	ACTN1	#N/A	22.474	23.342	22.7259	21.5609	18.8867	22.3576	22.7853	22.7532	22.0672	22.009	23.7247	23.5973	22.7632	22.9395	23.4129	21.7905	23.5557	22.0055	22.9337	22.1853	22.1755	23.4134	22.8222	22.9489	23.0689	18.1532	22.3686	23.2438	22.775	22.1656	22.7862	22.3883	23.1001	22.3334	22.5933	22.6331	#N/A	#N/A	#N/A	#N/A	#N/A	#N/A	#N/A
P12814;O43707	#N/A	P12814;O43707;P35609;Q08043	#N/A	Alpha-actinin-1;Alpha-actinin-4	#N/A	ACTN1;ACTN4	#N/A	#N/A	#N/A	#N/A	#N/A	#N/A	#N/A	#N/A	#N/A	#N/A	#N/A	#N/A	#N/A	#N/A	#N/A	#N/A	#N/A	#N/A	#N/A	#N/A	#N/A	#N/A	#N/A	#N/A	#N/A	#N/A	#N/A	#N/A	#N/A	#N/A	#N/A	#N/A	#N/A	#N/A	#N/A	#N/A	21.5106	22.3661	22.5254	21.395	21.1747	21.6911	21.7589
P13224	P13224	P13224	Platelet glycoprotein Ib beta chain	Platelet glycoprotein Ib beta chain	GP1BB	GP1BB	19.9862	19.8323	19.7214	18.9972	#N/A	19.3108	19.9013	20.5121	19.4021	19.3666	20.3501	19.9916	19.4482	19.3324	19.8979	18.9461	20.0376	19.9569	19.7663	19.0218	19.0371	#N/A	19.395	19.4146	19.8577	#N/A	19.2783	20.0503	19.5285	19.5966	19.9866	19.6732	20.2731	19.5391	19.0754	19.4507	#N/A	19.3149	20.8487	19.8717	#N/A	20.38	#N/A
P13645;CON__P13645	#N/A	P13645;CON__P13645;CON__P02535-1;CON__P08730-1;CON__Q148H6;CON__Q99456;CON__Q7Z3Y7;CON__Q3ZAW8;CON__Q9Z2K1;CON__Q7Z3Y9;CON__P05784;CON__Q7Z3Z0;Q7Z3Y9;Q7Z3Y7;Q7Z3Y8;Q99456;Q7Z3Z0;CON__Q7Z3Y8	#N/A	Keratin, type I cytoskeletal 10	#N/A	KRT10	#N/A	#N/A	#N/A	#N/A	#N/A	#N/A	#N/A	#N/A	#N/A	#N/A	#N/A	#N/A	#N/A	#N/A	#N/A	#N/A	#N/A	#N/A	#N/A	#N/A	#N/A	#N/A	#N/A	#N/A	#N/A	#N/A	#N/A	#N/A	#N/A	#N/A	#N/A	#N/A	#N/A	#N/A	#N/A	#N/A	21.2905	21.3918	18.9678	#N/A	#N/A	#N/A	18.6358
P13671	P13671	P13671	Complement component C6	Complement component C6	C6	C6	24.5729	25.0705	25.1556	24.5298	24.9516	24.2864	24.675	25.0041	24.4694	24.4478	25.1062	25.0569	24.5097	24.0549	24.9562	24.5591	24.6917	24.1572	24.7428	24.4345	24.0704	23.6253	23.5727	24.4382	24.1306	24.8622	24.1894	23.5956	24.4301	24.9098	25.0696	24.8053	24.9178	24.6359	24.3249	23.8279	24.3171	24.3427	24.5172	24.2301	23.9561	24.2855	24.169
P13796	P13796	#N/A	Plastin-2	#N/A	LCP1	#N/A	17.7022	#N/A	18.3532	17.9607	18.1584	18.4775	18.2494	18.5365	#N/A	18.4516	17.1596	17.5705	18.2323	17.6857	17.3245	18.3161	18.7316	19.0752	18.1088	17.9415	18.5299	17.8854	18.031	18.4236	18.1465	19.1418	18.3447	17.8458	18.2182	18.1519	18.6293	18.8362	18.0028	18.3057	17.4785	18.1116	#N/A	#N/A	#N/A	#N/A	#N/A	#N/A	#N/A
P14151	P14151	#N/A	L-selectin	#N/A	SELL	#N/A	20.0658	18.8607	20.358	19.8521	#N/A	#N/A	19.7703	#N/A	#N/A	#N/A	#N/A	20.3639	#N/A	#N/A	20.8024	#N/A	#N/A	19.0792	#N/A	20.5128	#N/A	19.9372	#N/A	20.5795	20.7657	18.8015	#N/A	19.9867	20.4502	#N/A	#N/A	20.2838	18.3285	#N/A	19.017	#N/A	#N/A	#N/A	#N/A	#N/A	#N/A	#N/A	#N/A
P14618	P14618;P30613	P14618;P30613	Pyruvate kinase PKM	Pyruvate kinase PKM	PKM	PKM	20.8018	21.3169	21.0308	20.1436	#N/A	20.5862	21.233	20.696	20.3328	20.3508	21.7607	21.0201	20.9907	21.3617	21.169	20.6511	21.7702	20.8186	21.0005	19.9608	20.1983	21.1383	20.4832	20.8681	21.1236	17.1148	20.2835	20.8438	20.7528	20.7852	20.7325	20.5049	20.9957	20.4776	20.9286	21.1974	20.4079	21.6007	22.0533	20.493	19.9844	19.6565	20.961
P14625	P14625;Q58FF3	#N/A	Endoplasmin	#N/A	HSP90B1	#N/A	18.7245	19.22	#N/A	18.1665	#N/A	#N/A	19.4135	19.3055	19.9557	#N/A	20.1638	19.7169	18.7737	18.719	17.868	#N/A	19.5223	19.4282	19.8255	18.8623	#N/A	19.9389	19.0315	#N/A	19.1405	#N/A	#N/A	19.708	20.8989	19.4382	19.0345	#N/A	18.4962	18.7363	#N/A	18.3994	#N/A	#N/A	#N/A	#N/A	#N/A	#N/A	#N/A
P14770	P14770	#N/A	Platelet glycoprotein IX	#N/A	GP9	#N/A	#N/A	#N/A	#N/A	#N/A	#N/A	#N/A	#N/A	#N/A	#N/A	#N/A	18.1769	18.9515	#N/A	18.6023	#N/A	#N/A	#N/A	#N/A	#N/A	#N/A	#N/A	#N/A	#N/A	#N/A	#N/A	#N/A	#N/A	19.2872	#N/A	#N/A	19.0798	#N/A	19.068	19.6073	#N/A	#N/A	#N/A	#N/A	#N/A	#N/A	#N/A	#N/A	#N/A
P15169	P15169;CON__Q2KJ83	P15169;CON__Q2KJ83	Carboxypeptidase N catalytic chain	Carboxypeptidase N catalytic chain	CPN1	CPN1	21.5147	21.7964	21.7106	21.6292	21.333	22.071	21.8526	21.4617	21.5687	22.104	21.8974	21.25	22.4603	22.2246	21.5922	22.4582	21.884	21.9611	22.1996	22.2984	23.4629	23.3314	22.8411	23.3172	22.4984	22.6129	23.4842	23.2453	23.2641	22.3286	22.4901	22.0799	21.4986	22.1563	22.0472	21.9079	22.633	22.77	22.932	22.6492	22.4608	22.5602	23.6007
P15814	P15814	P15814	Immunoglobulin lambda-like polypeptide 1	Immunoglobulin lambda-like polypeptide 1	IGLL1	IGLL1	19.2974	18.893	19.2984	19.977	#N/A	21.3355	21.3492	#N/A	20.1676	#N/A	20.4905	17.8065	20.5162	20.2569	18.4756	21.0276	20.2176	#N/A	20.0248	21.3723	18.3828	23.2734	#N/A	20.1338	20.0734	#N/A	20.1406	22.7202	#N/A	#N/A	19.1211	19.4451	#N/A	21.6806	18.668	19.8665	19.2666	18.6925	18.7312	#N/A	20.6181	17.6448	18.5659
P17936	P17936	P17936	Insulin-like growth factor-binding protein 3	Insulin-like growth factor-binding protein 3	IGFBP3	IGFBP3	18.687	18.6343	18.8188	#N/A	#N/A	15.5089	18.2022	#N/A	#N/A	#N/A	#N/A	17.3704	18.4389	18.1539	18.7003	17.9139	#N/A	19.0697	#N/A	18.0529	#N/A	#N/A	21.7532	21.2042	#N/A	#N/A	#N/A	#N/A	17.9409	17.9802	#N/A	#N/A	#N/A	#N/A	18.6262	18.1656	#N/A	#N/A	#N/A	#N/A	18.1432	#N/A	#N/A
P18065	P18065	#N/A	Insulin-like growth factor-binding protein 2	#N/A	IGFBP2	#N/A	#N/A	#N/A	#N/A	#N/A	#N/A	#N/A	#N/A	#N/A	18.8168	#N/A	#N/A	17.9047	#N/A	20.4169	#N/A	20.0755	#N/A	19.2253	#N/A	#N/A	#N/A	#N/A	#N/A	#N/A	#N/A	#N/A	#N/A	#N/A	#N/A	#N/A	19.8857	#N/A	#N/A	#N/A	#N/A	19.6485	#N/A	#N/A	#N/A	#N/A	#N/A	#N/A	#N/A
P18206	P18206	P18206	Vinculin	Vinculin	VCL	VCL	21.1806	21.8251	21.5006	20.3214	16.7202	21.2114	22.1489	21.6453	21.6182	20.7342	22.4381	21.9386	21.9108	22.1627	21.9509	20.6098	22.0631	21.2343	21.4847	21.0397	21.6194	21.9358	22.1604	21.3136	22.2767	#N/A	21.029	21.9971	21.482	21.3738	21.1404	20.6699	21.9199	21.0039	21.4768	21.67	20.5439	22.2338	21.9341	21.7952	21.1467	20.4958	22.0463
P18428	P18428	P18428	Lipopolysaccharide-binding protein	Lipopolysaccharide-binding protein	LBP	LBP	21.6073	19.9994	21.0841	20.8419	21.1324	19.8837	20.0977	21.2315	21.0912	21.0005	20.4722	20.4552	20.2947	22.5789	20.4217	21.2331	21.3223	21.2377	20.3123	20.8785	23.0979	20.1904	21.8746	20.354	20.3784	23.3093	21.9936	21.4696	21.5393	21.4934	20.9327	21.4043	20.8844	22.6032	20.8161	21.0781	21.8631	18.9973	21.4844	22.2165	22.5487	21.0823	21.8167
P19105;O14950	P19105;O14950	#N/A	Myosin regulatory light chain 12A;Myosin regulatory light chain 12B	#N/A	MYL12A;MYL12B	#N/A	19.5278	#N/A	#N/A	#N/A	#N/A	#N/A	#N/A	19.597	18.9842	#N/A	18.94	17.6172	19.2902	19.0633	19.6948	18.5857	19.7246	19.7857	18.2218	19.1013	#N/A	20.1007	20.1164	#N/A	19.8488	#N/A	20.3011	20.3744	#N/A	19.2263	#N/A	#N/A	#N/A	19.7254	19.3471	19.523	#N/A	#N/A	#N/A	#N/A	#N/A	#N/A	#N/A
P19652	P19652	P19652	Alpha-1-acid glycoprotein 2	Alpha-1-acid glycoprotein 2	ORM2	ORM2	25.0127	24.5377	24.4776	23.5298	24.453	23.9194	23.8441	24.1073	24.5563	23.8302	24.0818	24.5603	23.8293	24.5475	24.6684	24.047	24.3677	24.1779	24.7294	24.4665	22.6454	23.0278	22.5943	22.7937	22.437	25.2388	23.5929	23.5324	23.1891	24.3337	24.0455	24.244	23.8525	24.3041	24.1493	24.2094	20.7376	24.5514	24.7038	24.919	24.6128	24.7727	24.5688
P19823	P19823;CON__Q9TRI1	P19823	Inter-alpha-trypsin inhibitor heavy chain H2	Inter-alpha-trypsin inhibitor heavy chain H2	ITIH2	ITIH2	26.9733	26.6872	27.6417	27.8619	27.1709	26.8527	27.7279	27.6353	27.5079	27.8323	27.5059	27.5071	27.6893	27.5208	27.9745	27.6301	28.102	27.5856	27.8307	27.8509	27.4274	27.7187	28.1828	28.9241	27.5253	26.8923	27.8628	27.3212	28.0644	27.8218	27.0604	27.1007	27.7416	27.1381	27.5676	27.7596	28.106	28.1033	27.7633	27.5049	28.4698	27.7929	27.9313
P19827	P19827;CON__Q0VCM5	P19827;CON__Q0VCM5	Inter-alpha-trypsin inhibitor heavy chain H1	Inter-alpha-trypsin inhibitor heavy chain H1	ITIH1	ITIH1	26.4155	26.1574	26.799	27.2201	26.4515	26.1087	26.9981	26.7673	26.7161	26.8743	26.7799	27.1988	26.6589	26.7471	27.2679	26.6077	27.2373	26.4765	26.7684	27.0358	26.8533	27.0292	27.808	27.3849	26.2611	26.5087	26.8188	26.1881	26.7896	26.9365	26.1839	26.3628	26.6627	26.4833	26.7458	26.582	27.0108	27.0622	27.0612	26.7001	27.2706	27.0187	26.8094
P20339	#N/A	P20339	#N/A	Ras-related protein Rab-5A	#N/A	RAB5A	#N/A	#N/A	#N/A	#N/A	#N/A	#N/A	#N/A	#N/A	#N/A	#N/A	#N/A	#N/A	#N/A	#N/A	#N/A	#N/A	#N/A	#N/A	#N/A	#N/A	#N/A	#N/A	#N/A	#N/A	#N/A	#N/A	#N/A	#N/A	#N/A	#N/A	#N/A	#N/A	#N/A	#N/A	#N/A	#N/A	#N/A	#N/A	#N/A	#N/A	#N/A	#N/A	#N/A
P20742	P20742	P20742	Pregnancy zone protein	Pregnancy zone protein	PZP	PZP	19.3138	18.2989	24.1489	18.3375	#N/A	21.3253	21.7614	23.3507	21.1428	19.3315	23.8262	24.2879	24.1634	20.2438	#N/A	20.3987	21.9047	18.8851	16.6487	#N/A	24.2943	19.6337	18.6454	#N/A	#N/A	19.9392	19.9523	23.3453	23.296	25.6913	24.163	24.933	21.1879	#N/A	18.7495	20.683	22.8819	22.9298	24.2708	21.1271	23.4781	23.6739	21.8674
P20851	P20851	P20851	C4b-binding protein beta chain	C4b-binding protein beta chain	C4BPB	C4BPB	21.7959	22.2191	21.9277	21.7656	21.7282	21.8176	21.6371	22.2823	22.3105	22.0555	22.127	22.1924	21.9972	22.0037	22.1252	22.1568	21.8966	21.9186	21.9579	21.93	17.6923	18.3665	17.6383	18.1563	#N/A	22.1076	18.086	18.0363	18.2367	21.4183	22.4375	22.0891	21.7568	21.8525	21.7184	21.5269	20.7112	20.0179	#N/A	#N/A	#N/A	18.333	#N/A
P21333	P21333;O75369	P21333;O75369	Filamin-A	Filamin-A	FLNA	FLNA	25.4293	25.909	25.3064	24.4666	20.5158	25.1806	25.5169	25.2275	25.3691	24.043	26.0355	25.8603	25.1013	25.4094	25.5399	24.5163	25.7857	24.9095	25.3019	24.5924	25.3809	25.5165	25.8001	25.4616	25.7135	24.273	24.6273	26.3305	25.1452	24.9792	24.9684	25.1312	25.5032	25.3588	24.8604	25.2288	25.6908	26.6378	26.6838	26.4186	25.0687	25.6111	25.2646
P21926	P21926	#N/A	CD9 antigen	#N/A	CD9	#N/A	19.7062	19.9824	19.0579	19.5692	#N/A	19.1878	19.5131	19.4513	19.6665	18.8696	20.1118	20.0172	19.8278	19.0361	19.5336	#N/A	19.7992	19.4941	19.7074	19.4342	#N/A	18.6658	16.6823	#N/A	#N/A	#N/A	#N/A	18.1248	#N/A	19.1992	19.3441	19.1638	19.6751	19.5901	19.83	19.5227	#N/A	#N/A	#N/A	#N/A	#N/A	#N/A	#N/A
P22352	P22352	P22352	Glutathione peroxidase 3	Glutathione peroxidase 3	GPX3	GPX3	20.2376	21.1466	20.6734	20.6031	19.7303	20.2855	21.485	20.822	20.7989	20.9923	20.7257	20.1069	20.3181	21.1516	20.9607	20.9866	22.2149	22.014	22.2567	21.763	20.0007	20.1727	22.0064	22.1395	21.716	21.6281	21.4543	20.4383	22.327	21.9883	19.9827	21.9171	20.386	20.9338	21.1133	21.9515	21.3725	20.7614	21.3863	20.2701	22.5205	21.6733	22.6011
P22626	#N/A	P22626	#N/A	Heterogeneous nuclear ribonucleoproteins A2/B1	#N/A	HNRNPA2B1	#N/A	#N/A	#N/A	#N/A	#N/A	#N/A	#N/A	#N/A	#N/A	#N/A	#N/A	#N/A	#N/A	#N/A	#N/A	#N/A	#N/A	#N/A	#N/A	#N/A	#N/A	#N/A	#N/A	#N/A	#N/A	#N/A	#N/A	#N/A	#N/A	#N/A	#N/A	#N/A	#N/A	#N/A	#N/A	#N/A	#N/A	#N/A	#N/A	#N/A	#N/A	#N/A	#N/A
P22792	P22792	P22792	Carboxypeptidase N subunit 2	Carboxypeptidase N subunit 2	CPN2	CPN2	23.8651	24.3508	24.2674	24.3147	23.6577	23.2583	24.5179	24.1446	23.3589	24.3341	24.4077	23.7993	23.7183	23.6399	24.0459	24.0496	23.6913	24.5969	24.6498	24.5251	24.029	24.4503	23.5475	24.1055	24.0638	24.4221	23.8897	24.0061	23.7234	23.924	24.7435	23.8434	24.0368	23.1983	23.9	23.1445	23.1662	23.3772	23.9757	23.4297	23.4882	23.5551	23.6313
P22891	P22891	P22891	Vitamin K-dependent protein Z	Vitamin K-dependent protein Z	PROZ	PROZ	#N/A	19.07	18.952	20.8341	16.7855	#N/A	17.6916	17.5181	#N/A	20.593	#N/A	19.7015	19.0522	#N/A	19.2936	17.0388	20.066	20.3494	19.8943	20.5582	19.207	#N/A	18.5564	20.3238	#N/A	17.8194	#N/A	18.7549	19.1644	17.982	20.0574	19.4623	19.9755	#N/A	20.1881	#N/A	#N/A	18.4694	17.4895	#N/A	#N/A	#N/A	#N/A
P23083	P23083	P23083	Immunoglobulin heavy variable 1-2	Immunoglobulin heavy variable 1-2	IGHV1-2	IGHV1-2	20.5303	19.585	17.8079	18.8953	20.4526	20.8303	17.1094	19.9488	18.6291	18.9161	17.4943	#N/A	19.794	21.6904	18.7793	20.171	18.1791	17.8533	#N/A	#N/A	23.0661	20.8798	20.2031	#N/A	19.4168	19.2969	21.3895	20.4689	#N/A	19.7881	19.8403	22.7951	19.2165	18.5139	18.3861	19.712	#N/A	18.72	#N/A	#N/A	#N/A	#N/A	#N/A
P23142	P23142;CON__ENSEMBL:ENSBTAP00000016046	#N/A	Fibulin-1	#N/A	FBLN1	#N/A	23.099	21.7337	22.8566	23.3111	23.0199	22.963	22.8333	22.7222	23.1449	23.4148	22.3929	22.7942	22.3269	23.9976	23.5203	24.3388	22.9837	22.4468	23.0981	23.0788	22.9669	21.7985	22.3461	22.626	22.988	24.1491	22.0119	21.4412	21.6819	23.0134	23.4862	23.5352	22.8779	24.026	22.9583	22.8668	#N/A	#N/A	#N/A	#N/A	#N/A	#N/A	#N/A
P23142;CON__ENSEMBL:ENSBTAP00000016046	#N/A	P23142;CON__ENSEMBL:ENSBTAP00000016046	#N/A	Fibulin-1	#N/A	FBLN1	#N/A	#N/A	#N/A	#N/A	#N/A	#N/A	#N/A	#N/A	#N/A	#N/A	#N/A	#N/A	#N/A	#N/A	#N/A	#N/A	#N/A	#N/A	#N/A	#N/A	#N/A	#N/A	#N/A	#N/A	#N/A	#N/A	#N/A	#N/A	#N/A	#N/A	#N/A	#N/A	#N/A	#N/A	#N/A	#N/A	22.0297	21.2192	19.8562	21.0877	21.2555	21.2612	21.806
P23528	P23528;Q9Y281	P23528;Q9Y281	Cofilin-1	Cofilin-1	CFL1	CFL1	21.475	22.0504	21.8655	20.2711	#N/A	21.597	21.8701	21.7817	21.3042	21.6404	22.5274	22.0195	20.9412	21.915	22.4679	21.2073	22.5867	21.4401	22.3285	21.5338	21.468	22.5729	22.0463	22.225	22.1883	18.4819	21.5743	22.2093	21.7715	21.7757	21.6494	21.3052	22.0867	21.8547	20.5	21.6557	21.5042	21.8406	22.4739	21.8887	18.1851	21.619	21.2297
P24844	P24844	#N/A	Myosin regulatory light polypeptide 9	#N/A	MYL9	#N/A	#N/A	#N/A	#N/A	#N/A	#N/A	#N/A	#N/A	#N/A	#N/A	#N/A	18.6322	#N/A	#N/A	#N/A	17.9042	#N/A	#N/A	#N/A	#N/A	#N/A	#N/A	#N/A	#N/A	18.1026	#N/A	#N/A	#N/A	#N/A	#N/A	#N/A	#N/A	#N/A	#N/A	#N/A	#N/A	#N/A	#N/A	#N/A	#N/A	#N/A	#N/A	#N/A	#N/A
P25311	P25311	P25311	Zinc-alpha-2-glycoprotein	Zinc-alpha-2-glycoprotein	AZGP1	AZGP1	25.255	25.4034	25.3495	25.2587	25.2391	24.4537	25.2425	25.0177	25.6588	25.5669	25.1039	25.2131	25.0116	25.4325	25.3013	25.5632	25.4904	25.854	26.3614	25.1693	22.7946	22.9378	23.351	23.6236	23.6566	25.7079	21.4177	22.6715	21.3126	25.1859	25.5197	24.8032	25.4073	24.9602	25.1261	25.8699	23.8782	24.2938	22.9534	24.5374	24.4145	23.9952	24.4056
P26927	P26927;Q2TV78	#N/A	Hepatocyte growth factor-like protein;Hepatocyte growth factor-like protein alpha chain;Hepatocyte growth factor-like protein beta chain	#N/A	MST1	#N/A	20.2166	18.0051	20.4366	21.6215	20.4322	20.4549	19.8107	20.4711	21.4318	18.9695	20.3359	17.5881	21.6539	20.2128	21.2066	20.532	18.5758	20.498	18.8157	#N/A	19.3416	18.9234	18.6553	20.0064	19.7023	20.6501	21.1969	20.7692	#N/A	19.393	19.4889	19.9752	20.4925	20.1828	20.5574	19.4354	#N/A	#N/A	#N/A	#N/A	#N/A	#N/A	#N/A
P27169	P27169	P27169	Serum paraoxonase/arylesterase 1	Serum paraoxonase/arylesterase 1	PON1	PON1	24.6556	25.5528	25.5307	26.0667	24.8704	24.4966	25.5146	26.1813	25.8306	25.7874	25.3524	25.7206	26.1338	24.5716	25.742	24.0655	25.9203	25.8592	25.8853	25.4479	25.0411	25.02	25.0309	26.577	24.227	25.251	24.9896	24.7543	25.4371	25.9198	25.5828	25.1525	25.7174	25.3534	25.545	25.6414	25.8222	25.1423	25.2614	25.2612	26.0823	25.6659	26.232
P27797	P27797	#N/A	Calreticulin	#N/A	CALR	#N/A	#N/A	18.2268	#N/A	#N/A	#N/A	17.725	17.6486	#N/A	#N/A	#N/A	19.6658	20.0953	#N/A	18.2439	19.8478	#N/A	#N/A	18.7129	18.1962	#N/A	18.6752	18.725	19.9245	19.0341	18.5173	#N/A	#N/A	19.1455	#N/A	17.9672	19.3258	18.3164	17.5133	#N/A	#N/A	#N/A	#N/A	#N/A	#N/A	#N/A	#N/A	#N/A	#N/A
P27918	P27918	P27918	Properdin	Properdin	CFP	CFP	21.2179	21.5191	19.7399	21.1788	20.8918	21.2881	21.1028	20.917	21.5841	21.7494	21.0408	20.3712	21.8692	19.6831	21.3417	21.3321	21.028	21.1898	21.3071	21.1384	#N/A	#N/A	#N/A	#N/A	#N/A	20.7989	#N/A	#N/A	#N/A	21.0272	19.7245	20.6887	20.8461	20.9143	20.7579	21.1957	#N/A	#N/A	#N/A	#N/A	#N/A	#N/A	#N/A
P29622	P29622	P29622	Kallistatin	Kallistatin	SERPINA4	SERPINA4	22.5357	23.0339	22.9644	23.77	22.4644	23.2645	23.4562	23.0731	23.1899	23.9754	22.4891	22.8168	23.3918	22.1216	23.8173	23.4339	24.0044	24.2403	24.2473	23.8208	23.6951	24.0376	24.2496	24.5409	24.703	22.2989	23.3727	23.0036	23.7462	23.5733	22.7024	22.5233	23.2396	22.6278	23.6271	23.6688	23.7826	23.4249	21.0846	20.3405	23.3598	23.048	23.1767
P30101	P30101	#N/A	Protein disulfide-isomerase A3	#N/A	PDIA3	#N/A	20.264	19.9537	20.1535	19.6073	18.7961	20.2078	20.0894	19.9689	20.9281	20.2385	21.168	20.9425	20.621	19.9591	20.7538	20.3912	20.9015	20.2568	20.0777	20.3175	20.2123	21.5078	21.3628	20.4501	17.7123	19.6487	20.7672	18.7186	20.89	20.0583	19.5231	20.4682	20.6969	20.6982	20.724	20.6278	#N/A	#N/A	#N/A	#N/A	#N/A	#N/A	#N/A
P35542	P35542	P35542	Serum amyloid A-4 protein	Serum amyloid A-4 protein	SAA4	SAA4	24.8214	24.8297	24.5299	24.2949	24.2087	23.249	23.2463	24.1308	24.2668	23.6691	23.9282	23.8364	23.5025	23.4692	24.4027	22.956	24.6442	24.7298	24.9451	24.2256	24.4622	24.5328	24.1168	26.1047	24.7262	24.7205	26.1902	24.3176	24.4816	23.7392	24.9144	24.7033	24.0911	24.2924	24.3862	24.2337	23.8487	24.4976	24.5033	23.7769	24.2845	24.266	23.7566
P35579	P35579;P35580	P35579;Q7Z406	Myosin-9	Myosin-9	MYH9	MYH9	23.3936	24.8303	23.5302	22.4475	17.6498	23.426	23.8005	23.6363	23.1417	21.879	24.3856	24.0547	23.4915	23.6262	23.7744	22.7484	24.098	22.9365	23.5713	22.6513	23.7691	23.9357	24.1626	23.8866	23.9479	19.6272	22.8679	24.3204	23.6129	23.2652	23.613	22.8632	23.9226	23.3237	22.9892	23.3065	23.4718	24.4013	24.8525	24.6061	22.9002	23.478	23.6162
P35858	P35858	P35858	Insulin-like growth factor-binding protein complex acid labile subunit	Insulin-like growth factor-binding protein complex acid labile subunit	IGFALS	IGFALS	23.29	24.3653	24.0864	23.7721	22.7808	23.4778	24.3659	24.6372	23.988	23.1924	24.0099	23.5556	24.3984	23.6373	24.3482	23.9558	24.5518	24.7353	24.7243	24.9616	22.1572	24.2176	25.0888	25.1955	23.1459	23.1661	22.5657	23.9423	23.4818	24.2932	23.5113	23.1372	23.4096	23.2459	24.734	24.3053	24.5527	24.0453	24.0094	23.8814	24.6123	24.3882	23.9634
P35908;CON__P35908v2;CON__P35908	#N/A	P35908;CON__P35908v2;CON__P35908;CON__P04259;CON__Q3TTY5;CON__Q7Z794;CON__Q9R0H5;CON__Q6IFZ6;CON__O95678;CON__Q6NXH9;CON__Q5XKE5;CON__Q8VED5;O95678;Q7Z794;Q5XKE5;Q01546;CON__P19013;P19013	#N/A	Keratin, type II cytoskeletal 2 epidermal	#N/A	KRT2	#N/A	#N/A	#N/A	#N/A	#N/A	#N/A	#N/A	#N/A	#N/A	#N/A	#N/A	#N/A	#N/A	#N/A	#N/A	#N/A	#N/A	#N/A	#N/A	#N/A	#N/A	#N/A	#N/A	#N/A	#N/A	#N/A	#N/A	#N/A	#N/A	#N/A	#N/A	#N/A	#N/A	#N/A	#N/A	#N/A	18.6349	20.3375	17.7651	#N/A	#N/A	#N/A	18.1812
P36955	P36955;CON__Q95121	P36955;CON__Q95121	Pigment epithelium-derived factor	Pigment epithelium-derived factor	SERPINF1	SERPINF1	24.5613	23.6398	24.1827	24.7568	24.299	24.7334	24.8358	24.496	24.3852	25.1549	24.1077	24.4027	25.0956	24.8885	25.0252	25.0533	25.3631	24.8402	24.7903	25.0734	26.1526	24.627	25.6782	25.5493	25.6458	25.1144	25.3991	25.4392	24.6074	24.3018	24.6695	24.3436	24.5535	24.5016	24.9094	24.7437	24.5294	25.2735	24.414	24.9021	25.2887	25.0726	24.5467
P36980	P36980	P36980	Complement factor H-related protein 2	Complement factor H-related protein 2	CFHR2	CFHR2	21.5303	21.0175	21.6528	21.6991	21.3731	21.3626	20.5378	21.3236	20.2754	21.9401	20.8698	21.4711	20.5135	22.3613	21.4022	21.5021	20.9542	21.1152	20.8169	21.2146	#N/A	#N/A	#N/A	#N/A	#N/A	22.5532	#N/A	#N/A	#N/A	21.9036	22.3618	21.8707	21.5614	21.757	20.756	19.1327	#N/A	#N/A	#N/A	#N/A	#N/A	#N/A	#N/A
P37802	P37802	P37802	Transgelin-2	Transgelin-2	TAGLN2	TAGLN2	21.246	21.7715	20.9068	20.3217	17.9664	20.5228	21.0743	20.8536	21.3264	20.5655	21.9149	21.7608	21.0663	20.9291	21.5858	20.3494	21.2474	20.9676	21.293	20.6831	21.0022	21.0074	21.8206	20.5009	20.5279	18.5985	20.4832	20.8854	20.3278	20.7026	20.2755	21.1083	21.1881	21.02	21.1296	20.2092	21.1386	20.7469	21.6374	22.0872	21.8362	21.9772	18.6061
P37840	P37840	#N/A	Alpha-synuclein	#N/A	SNCA	#N/A	19.4262	18.9955	18.9521	18.5512	#N/A	19.304	#N/A	#N/A	#N/A	#N/A	18.6371	18.9783	18.7768	19.4473	19.262	#N/A	19.1792	19.0993	18.9031	#N/A	#N/A	19.8149	#N/A	#N/A	#N/A	#N/A	#N/A	18.7486	#N/A	18.9016	#N/A	#N/A	18.9677	#N/A	19.1441	#N/A	#N/A	#N/A	#N/A	#N/A	#N/A	#N/A	#N/A
P40197	P40197	#N/A	Platelet glycoprotein V	#N/A	GP5	#N/A	#N/A	#N/A	17.7922	#N/A	#N/A	17.754	18.2755	19.2306	#N/A	16.8714	18.2074	#N/A	#N/A	18.1762	#N/A	#N/A	#N/A	#N/A	#N/A	#N/A	18.276	17.5075	#N/A	#N/A	#N/A	#N/A	#N/A	18.3021	19.05	#N/A	#N/A	#N/A	19.3215	18.2699	#N/A	#N/A	#N/A	#N/A	#N/A	#N/A	#N/A	#N/A	#N/A
P41222	P41222	P41222	Prostaglandin-H2 D-isomerase	Prostaglandin-H2 D-isomerase	PTGDS	PTGDS	19.25	#N/A	#N/A	#N/A	#N/A	#N/A	19.2239	#N/A	#N/A	#N/A	#N/A	#N/A	18.6126	19.3681	#N/A	20.1607	#N/A	#N/A	#N/A	19.0685	20.0725	#N/A	#N/A	#N/A	#N/A	#N/A	#N/A	#N/A	#N/A	#N/A	#N/A	#N/A	#N/A	#N/A	#N/A	19.0763	#N/A	#N/A	#N/A	#N/A	#N/A	#N/A	#N/A
P43251	P43251	P43251	Biotinidase	Biotinidase	BTD	BTD	20.6543	21.0144	20.6996	21.3501	20.1957	20.9314	20.74	20.9272	20.0893	21.6612	19.3577	20.4485	21.5091	19.918	20.8542	21.5019	21.0586	21.7047	21.2616	21.7291	18.985	19.5265	22.0682	21.8141	19.055	20.8711	21.5684	20.6245	21.473	21.592	20.6725	20.1283	20.9328	20.8183	20.7121	21.8685	21.3386	21.1322	20.8166	18.9907	21.3681	20.7667	21.2418
P43652	P43652;CON__REFSEQ:XP_585019	P43652;CON__REFSEQ:XP_585019	Afamin	Afamin	AFM	AFM	25.2838	25.2384	25.4589	25.8565	24.9114	25.6175	25.6161	25.714	25.3042	26.3091	24.1002	25.3024	25.8083	24.8888	26.0431	26.0581	26.0445	25.9185	26.123	25.7044	23.1703	23.1936	23.9477	24.2159	23.4886	24.8428	23.6998	23.3808	23.2709	25.8321	25.7715	25.3845	25.3944	25.2321	25.7278	25.9365	26.3374	25.2727	25.2616	24.9524	25.9813	25.435	24.7296
P48059	P48059;Q7Z4I7	#N/A	LIM and senescent cell antigen-like-containing domain protein 1	#N/A	LIMS1	#N/A	18.5054	18.9918	#N/A	#N/A	#N/A	#N/A	#N/A	18.3977	17.7423	#N/A	18.366	#N/A	#N/A	17.4311	18.7515	#N/A	17.9537	18.3742	17.8599	#N/A	18.2621	18.8505	#N/A	17.8157	18.0421	#N/A	#N/A	18.292	17.7787	#N/A	#N/A	18.1742	#N/A	18.522	18.1649	#N/A	#N/A	#N/A	#N/A	#N/A	#N/A	#N/A	#N/A
P48740	P48740	P48740	Mannan-binding lectin serine protease 1;Mannan-binding lectin serine protease 1 heavy chain;Mannan-binding lectin serine protease 1 light chain	Mannan-binding lectin serine protease 1;Mannan-binding lectin serine protease 1 heavy chain;Mannan-binding lectin serine protease 1 light chain	MASP1	MASP1	20.1122	19.5638	20.3309	20.3694	19.9521	20.3767	20.1454	20.0921	20.5278	21.3943	19.3225	19.6927	20.8716	20.0078	20.2556	20.5489	20.2826	20.8397	20.1576	20.6209	20.3218	19.9597	20.2562	19.7953	17.8131	20.274	19.7055	19.85	20.1147	20.5509	20.189	19.8498	20.5891	20.0796	20.5023	20.1622	19.3069	19.5722	19.0055	18.0425	21.4006	19.2543	19.0493
P49908	P49908	P49908	Selenoprotein P	Selenoprotein P	SEPP1	SEPP1	19.6161	21.0902	20.875	20.9655	20.6346	20.8669	20.7977	20.4972	20.9416	21.2373	20.3495	19.8375	21.9793	20.2809	20.7748	21.6296	20.8105	21.1539	21.1255	21.1097	20.2934	20.9526	21.0292	21.7377	20.8846	20.8774	21.4342	20.1314	20.8301	20.5292	19.9962	20.497	19.8746	21.0262	21.3871	21.5784	#N/A	19.0169	21.6666	18.0744	22.1284	20.0367	22.2288
P51884	P51884;CON__Q05443	P51884;CON__Q05443	Lumican	Lumican	LUM	LUM	24.3656	23.4924	24.7967	24.4206	24.1294	24.4743	25.0998	24.1044	24.284	24.7929	23.6991	24.0056	24.9885	25.1464	24.3965	25.4723	24.2857	23.5019	23.5615	24.2722	26.0379	24.2121	24.3732	24.1203	25.3397	24.0161	24.0695	23.9919	24.7984	24.0244	24.3721	24.2341	24.2369	25.26	24.3844	24.6514	24.6437	24.611	24.718	24.1466	24.4938	25.0979	24.8539
P51959	P51959	#N/A	Cyclin-G1	#N/A	CCNG1	#N/A	#N/A	#N/A	#N/A	#N/A	#N/A	22.0424	#N/A	#N/A	#N/A	#N/A	#N/A	#N/A	#N/A	23.3422	#N/A	24.563	#N/A	#N/A	#N/A	#N/A	#N/A	#N/A	18.6011	#N/A	#N/A	#N/A	#N/A	#N/A	#N/A	24.4055	#N/A	#N/A	#N/A	22.8751	#N/A	24.5514	#N/A	#N/A	#N/A	#N/A	#N/A	#N/A	#N/A
P55056	P55056	P55056	Apolipoprotein C-IV	Apolipoprotein C-IV	APOC4	APOC4	19.1937	19.6814	20.5105	20.2903	20.3955	19.3551	21.9131	20.1703	20.3973	20.0276	18.7531	20.3156	20.1881	19.8287	21.3518	17.9161	20.2956	20.7932	20.7296	20.7437	20.0372	20.5434	#N/A	20.4659	19.831	19.0576	20.7471	19.8688	19.6575	20.7245	20.8208	20.1949	20.2038	17.7934	21.3182	19.7902	18.8221	17.6907	19.0059	18.2861	#N/A	19.1437	17.2666
P55058	P55058	#N/A	Phospholipid transfer protein	#N/A	PLTP	#N/A	18.7591	#N/A	18.7019	19.1717	#N/A	18.3937	18.5111	18.2284	18.517	19.3355	17.2207	18.9241	#N/A	18.799	#N/A	18.5987	18.1614	19.2468	18.2117	19.2163	19.8161	#N/A	20.2004	#N/A	#N/A	18.4711	#N/A	#N/A	#N/A	19.0351	18.8255	17.9507	#N/A	18.9628	19.1324	20.0871	#N/A	#N/A	#N/A	#N/A	#N/A	#N/A	#N/A
P55774	P55774	#N/A	C-C motif chemokine 18;CCL18(1-68);CCL18(3-69);CCL18(4-69)	#N/A	CCL18	#N/A	#N/A	#N/A	#N/A	#N/A	#N/A	#N/A	#N/A	#N/A	18.4585	#N/A	#N/A	#N/A	#N/A	16.5296	#N/A	#N/A	#N/A	#N/A	#N/A	#N/A	#N/A	#N/A	#N/A	#N/A	#N/A	18.8313	#N/A	#N/A	#N/A	#N/A	#N/A	20.27	#N/A	18.5628	#N/A	#N/A	#N/A	#N/A	#N/A	#N/A	#N/A	#N/A	#N/A
P60174	P60174	#N/A	Triosephosphate isomerase	#N/A	TPI1	#N/A	17.9718	#N/A	#N/A	#N/A	#N/A	17.7646	#N/A	19.1671	18.5155	#N/A	18.0927	18.0164	#N/A	#N/A	17.9056	#N/A	18.0061	19.0831	18.2795	#N/A	#N/A	#N/A	#N/A	#N/A	18.1627	#N/A	#N/A	17.9848	#N/A	#N/A	17.9789	#N/A	18.4128	#N/A	18.5866	#N/A	#N/A	#N/A	#N/A	#N/A	#N/A	#N/A	#N/A
P60660	P60660;P14649	P60660;P14649	Myosin light polypeptide 6	Myosin light polypeptide 6	MYL6	MYL6	21.375	21.8851	21.4496	20.544	14.8669	20.9308	21.5506	21.5028	20.6907	20.2332	21.9985	21.8131	21.5384	21.3659	21.7222	21.4026	22.2955	20.8725	21.5762	20.6874	19.5444	21.355	19.6204	21.7521	20.8618	17.9115	20.9818	21.9593	21.374	20.9144	21.3827	21.2586	21.3359	21.2691	21.4785	21.1379	#N/A	21.9553	22.0383	21.185	20.4505	#N/A	#N/A
P60709	P60709;Q6S8J3;Q562R1;A5A3E0;P0CG38;Q9BYX7;P0CG39	P60709;Q6S8J3;Q562R1;A5A3E0;P0CG38;P0CG39;Q9BYX7	Actin, cytoplasmic 1;Actin, cytoplasmic 1, N-terminally processed	Actin, cytoplasmic 1;Actin, cytoplasmic 1, N-terminally processed	ACTB	ACTB	27.4858	27.98	27.4284	26.5933	24.7067	27.51	27.868	27.5825	27.0453	26.4115	28.1929	27.8821	27.6416	27.9251	27.6616	27.0404	28.3119	27.0069	27.5719	27.1563	27.7227	27.9367	28.2493	27.7949	28.0142	25.1145	27.3783	28.3582	27.9989	27.2835	27.7058	27.0866	27.7536	27.4252	27.2842	27.7272	27.9363	28.577	28.5499	28.3902	27.5029	27.5264	27.9124
P61224;A6NIZ1;P62834	P61224;A6NIZ1;P62834	#N/A	Ras-related protein Rap-1b;Ras-related protein Rap-1b-like protein;Ras-related protein Rap-1A	#N/A	RAP1B;RAP1A	#N/A	21.3251	21.4949	21.5611	19.8708	#N/A	20.9358	21.3742	21.695	21.4175	21.1299	21.8837	21.8626	21.2553	21.3392	22.1278	20.9755	21.9515	20.6216	21.7868	20.828	21.1201	21.3852	21.3924	21.9131	21.1035	17.8306	20.7923	21.496	21.3213	21.0435	20.8921	20.7137	21.7365	21.2377	21.8119	21.404	#N/A	#N/A	#N/A	#N/A	#N/A	#N/A	#N/A
P61224;P62834;A6NIZ1	#N/A	P61224;P62834;A6NIZ1	#N/A	Ras-related protein Rap-1b;Ras-related protein Rap-1A;Ras-related protein Rap-1b-like protein	#N/A	RAP1B;RAP1A	#N/A	#N/A	#N/A	#N/A	#N/A	#N/A	#N/A	#N/A	#N/A	#N/A	#N/A	#N/A	#N/A	#N/A	#N/A	#N/A	#N/A	#N/A	#N/A	#N/A	#N/A	#N/A	#N/A	#N/A	#N/A	#N/A	#N/A	#N/A	#N/A	#N/A	#N/A	#N/A	#N/A	#N/A	#N/A	#N/A	20.1335	19.9081	21.8745	20.9811	20.9311	21.1806	20.8089
P61626	P61626	P61626	Lysozyme C	Lysozyme C	LYZ	LYZ	19.0695	18.3687	19.9308	19.5215	#N/A	18.9129	#N/A	#N/A	#N/A	20.3516	#N/A	19.5398	21.7541	21.8767	18.5894	20.4477	19.4357	19.0024	#N/A	19.6787	21.9769	21.8955	21.1978	#N/A	#N/A	20.1086	#N/A	21.5897	21.6838	18.9489	19.9904	#N/A	20.0388	19.2436	19.8901	21.6858	20.2329	20.3683	19.6993	20.7127	20.6707	19.6618	20.4935
P61769	P61769	P61769	Beta-2-microglobulin;Beta-2-microglobulin form pI 5.3	Beta-2-microglobulin;Beta-2-microglobulin form pI 5.3	B2M	B2M	20.0705	19.0664	20.3809	20.2834	21.0393	19.4621	20.4432	20.4994	20.6941	20.2208	19.4497	19.7964	19.4192	21.459	19.4693	21.6218	19.2692	19.2174	20.1577	20.43	21.5648	19.2803	19.7333	18.5219	19.26	20.3276	19.2876	19.804	19.5102	20.2882	21.6851	18.4777	20.9475	20.2318	19.7973	19.7489	19.0033	18.7644	#N/A	18.2892	20.0762	19.4841	#N/A
P62328	#N/A	P62328	#N/A	Thymosin beta-4;Hematopoietic system regulatory peptide	#N/A	TMSB4X	#N/A	#N/A	#N/A	#N/A	#N/A	#N/A	#N/A	#N/A	#N/A	#N/A	#N/A	#N/A	#N/A	#N/A	#N/A	#N/A	#N/A	#N/A	#N/A	#N/A	#N/A	#N/A	#N/A	#N/A	#N/A	#N/A	#N/A	#N/A	#N/A	#N/A	#N/A	#N/A	#N/A	#N/A	#N/A	#N/A	#N/A	#N/A	#N/A	#N/A	#N/A	#N/A	#N/A
P62937	P62937;P0DN26;A0A0B4J2A2;A0A075B767;A0A075B759;Q9Y536;F5H284	P62937	Peptidyl-prolyl cis-trans isomerase A;Peptidyl-prolyl cis-trans isomerase A, N-terminally processed	Peptidyl-prolyl cis-trans isomerase A;Peptidyl-prolyl cis-trans isomerase A, N-terminally processed	PPIA	PPIA	20.3326	20.6836	20.3995	19.2481	#N/A	20.1115	20.6248	20.4291	19.7122	19.9517	20.6769	20.3851	20.0143	20.6057	20.2666	19.7989	21.3535	20.4477	20.3678	20.1561	19.9784	20.5924	20.4737	20.2488	20.3023	#N/A	19.9891	20.716	20.4239	20.4528	20.1952	19.9324	20.6672	20.0149	19.9264	20.5695	19.7427	21.1697	21.4885	21.4692	20.7732	19.7933	20.4434
P63104	P63104;P27348;P31946;P61981;P31947	P63104;P27348;P31946	14-3-3 protein zeta/delta	14-3-3 protein zeta/delta	YWHAZ	YWHAZ	21.0651	22.2073	20.9874	20.4655	17.6732	21.0018	20.5502	21.6821	21.1344	20.6599	22.4561	22.0792	21.549	21.6633	21.4896	21.5801	22.7262	20.8288	21.3281	21.1157	21.8049	22.3747	22.195	21.9593	21.9544	18.7734	21.7842	21.9342	21.8223	21.0395	20.86	21.5952	21.2963	20.8788	21.4249	21.3347	22.7497	22.9744	22.943	22.4526	21.5183	22.1864	22.31
P63261	P63261	P63261	Actin, cytoplasmic 2;Actin, cytoplasmic 2, N-terminally processed	Actin, cytoplasmic 2;Actin, cytoplasmic 2, N-terminally processed	ACTG1	ACTG1	18.9214	19.1845	19.2706	19.0392	#N/A	19.2393	20.5534	17.2794	18.3464	18.2321	19.358	18.3821	19.9062	19.3269	17.929	18.9366	19.6387	18.1479	19.6805	19.2909	19.2635	19.3849	19.0402	18.1338	17.0424	17.333	#N/A	19.3821	#N/A	19.7811	19.0926	17.4785	20.3845	19.5976	19.6924	19.9657	18.566	18.2396	#N/A	18.9048	18.5358	#N/A	19.7876
P67936	P67936;CON__Q3SX28;P07951;P06753;P09493	#N/A	Tropomyosin alpha-4 chain	#N/A	TPM4	#N/A	22.2006	23.5499	22.8533	21.1938	17.1082	22.8182	22.7727	22.9264	23.0998	21.1855	23.5745	23.1797	22.9417	23.0175	23.4273	21.4897	23.6714	22.6245	22.6771	22.1816	22.2648	23.4182	23.5266	22.8342	23.1084	17.741	22.2954	23.1779	22.7124	22.9682	22.5095	22.0092	22.8916	22.5172	22.2418	22.5151	#N/A	#N/A	#N/A	#N/A	#N/A	#N/A	#N/A
P67936;P06753	#N/A	P67936;P06753;CON__Q3SX28;P07951	#N/A	Tropomyosin alpha-4 chain;Tropomyosin alpha-3 chain	#N/A	TPM4;TPM3	#N/A	#N/A	#N/A	#N/A	#N/A	#N/A	#N/A	#N/A	#N/A	#N/A	#N/A	#N/A	#N/A	#N/A	#N/A	#N/A	#N/A	#N/A	#N/A	#N/A	#N/A	#N/A	#N/A	#N/A	#N/A	#N/A	#N/A	#N/A	#N/A	#N/A	#N/A	#N/A	#N/A	#N/A	#N/A	#N/A	21.6494	22.8732	23.1725	22.5363	21.5564	21.5679	21.9342
P68133;P68032;P63267;P62736	P68133;P68032;P63267;P62736	P68133;P68032;P63267;P62736	Actin, alpha skeletal muscle;Actin, alpha cardiac muscle 1;Actin, gamma-enteric smooth muscle;Actin, aortic smooth muscle	Actin, alpha skeletal muscle;Actin, alpha cardiac muscle 1;Actin, gamma-enteric smooth muscle;Actin, aortic smooth muscle	ACTA1;ACTC1;ACTG2;ACTA2	ACTA1;ACTC1;ACTG2;ACTA2	21.4033	21.7407	21.8113	21.7796	#N/A	#N/A	#N/A	20.0987	19.5829	#N/A	20.4243	21.2692	18.7326	#N/A	20.623	#N/A	22.0144	19.4269	21.1277	17.9258	#N/A	21.0652	#N/A	21.1004	21.2614	18.7184	20.677	22.1719	20.7485	19.2957	21.3673	20.0363	19.19	#N/A	20.2573	19.059	#N/A	20.1372	20.807	20.45	20.2995	#N/A	#N/A
P68363	P68363;Q9H853;A6NHL2	#N/A	Tubulin alpha-1B chain	#N/A	TUBA1B	#N/A	22.3133	22.6635	22.4823	21.9652	20.7587	22.7891	23.4151	23.4817	22.4923	22.1364	23.7752	23.4787	22.3427	23.3149	23.0789	22.5536	23.7763	22.1727	22.62	22.4564	22.3554	23.4905	23.03	22.5383	23.0621	22.0792	23.4969	23.5835	22.7882	23.6828	23.2259	22.5464	23.2954	22.6391	23.0298	23.1286	#N/A	#N/A	#N/A	#N/A	#N/A	#N/A	#N/A
P68366	P68366	P68366	Tubulin alpha-4A chain	Tubulin alpha-4A chain	TUBA4A	TUBA4A	20.1595	20.8544	19.7633	19.9306	#N/A	20.5256	20.9058	20.774	18.438	19.6218	20.6798	20.4578	20.4207	20.52	20.1127	19.8679	20.9348	20.0166	20.2492	20.519	19.9877	20.4905	20.3587	20.5163	19.5564	#N/A	19.9761	20.045	20.0609	20.3171	20.3479	19.4133	20.3507	19.6591	20.3743	19.9956	#N/A	20.7402	21.242	21.146	19.5523	#N/A	20.9226
P68871	P68871	P68871	Hemoglobin subunit beta;LVV-hemorphin-7;Spinorphin	Hemoglobin subunit beta;LVV-hemorphin-7;Spinorphin	HBB	HBB	26.5251	24.5781	25.2517	26.1819	27.7041	26.8582	25.9191	25.0903	26.3986	27.3684	25.7604	25.4971	25.7993	24.2456	27.5894	28.0991	28.5836	27.3031	26.1966	27.356	27.0448	27.4667	26.7506	27.1441	28.4749	27.5959	26.5979	25.4091	27.7119	27.6172	27.608	25.2553	24.5168	25.9991	26.5903	27.5679	25.0929	25.2638	27.1341	26.5387	26.6136	25.8524	26.9576
P69905	P69905	P69905	Hemoglobin subunit alpha	Hemoglobin subunit alpha	HBA1	HBA1	25.8048	24.5085	24.5482	25.3183	27.0986	25.8047	25.8409	24.3338	25.625	26.1553	25.4184	25.0466	25.3994	23.9845	27.1401	27.6095	27.7537	26.2971	25.4582	27.0019	26.8752	26.8426	26.9897	26.4141	27.7977	26.9253	26.2855	24.8494	27.212	27.2127	26.9715	24.1525	24.1432	25.5603	25.5177	27.1812	24.7865	24.4538	26.3288	26.1656	25.9318	24.6037	26.8518
P80108	P80108	P80108	Phosphatidylinositol-glycan-specific phospholipase D	Phosphatidylinositol-glycan-specific phospholipase D	GPLD1	GPLD1	20.2103	22.2218	21.9057	23.5427	21.2377	22.7236	21.4229	21.8935	22.2201	22.7661	20.2997	21.6125	21.5558	21.3911	23.3561	22.0835	21.6982	23.3419	23.4364	23.1678	23.2737	21.6948	22.2451	24.1121	23.0104	21.4505	21.8734	21.637	22.4455	22.2664	21.579	21.4892	21.8484	22.4291	22.5105	21.656	22.7584	22.9389	19.2926	20.1554	22.5979	22.6189	18.1855
P80748	P80748;A0A075B6K5	P80748	Ig lambda chain V-III region LOI	Ig lambda chain V-III region LOI	IGLV3-21	IGLV3-21	23.9168	24.2692	23.348	22.1957	25.2728	25.0952	24.3491	24.0384	23.6868	23.5679	23.8095	22.0728	23.774	23.5916	22.2075	25.0318	23.027	23.7438	23.8878	23.8642	25.6315	24.9971	23.946	24.1677	24.9153	24.0801	25.0828	24.6824	24.9859	23.87	23.5612	25.5149	23.5716	23.8967	23.4505	24.127	24.9642	24.479	25.8289	26.5139	24.8908	25.3096	24.6724
Q01518	Q01518	Q01518	Adenylyl cyclase-associated protein 1	Adenylyl cyclase-associated protein 1	CAP1	CAP1	18.1333	18.4831	18.4939	17.8249	#N/A	#N/A	#N/A	18.767	#N/A	#N/A	18.843	19.834	17.2914	19.4239	18.9221	18.5843	18.7746	18.335	18.0117	#N/A	16.8719	17.6705	18.7886	#N/A	17.5681	#N/A	17.3668	18.0131	#N/A	#N/A	#N/A	#N/A	18.3654	#N/A	19.7209	19.6045	17.4206	20.0147	20.7257	20.8397	20.3498	20.3602	19.2006
Q03591	Q03591	Q03591;Q9BXR6	Complement factor H-related protein 1	Complement factor H-related protein 1	CFHR1	CFHR1	21.6343	21.6068	21.9752	23.2224	23.1284	23.4737	22.6197	23.2639	22.628	24.4407	22.6379	21.8732	23.2052	24.376	24.1609	22.5307	21.0698	23.1319	23.1706	22.3962	20.7919	20.5089	19.9014	19.7918	19.9576	23.9333	20.8037	19.7911	19.2211	24.5126	23.4693	23.0943	23.0159	23.667	23.7469	21.9049	20.8926	21.1881	19.8818	21.2394	20.3666	21.0443	19.9272
Q04756	Q04756;CON__ENSEMBL:ENSBTAP00000023055	Q04756;CON__ENSEMBL:ENSBTAP00000023055	Hepatocyte growth factor activator;Hepatocyte growth factor activator short chain;Hepatocyte growth factor activator long chain	Hepatocyte growth factor activator;Hepatocyte growth factor activator short chain;Hepatocyte growth factor activator long chain	HGFAC	HGFAC	20.6562	19.9798	20.6987	21.2896	20.6434	20.6557	21.0493	21.1495	21.8413	21.6898	20.522	21.0114	21.8854	19.4728	21.6106	21.8491	21.1303	20.9168	20.5235	21.0395	21.2617	20.5074	18.9434	21.013	18.6729	19.1249	20.986	18.5682	19.8682	20.4143	20.668	19.9376	21.2554	20.7926	21.2089	21.0064	21.4381	20.7222	20.5629	20.201	18.2284	19.0234	20.9095
Q06033	Q06033	Q06033;CON__Q0V8M9	Inter-alpha-trypsin inhibitor heavy chain H3	Inter-alpha-trypsin inhibitor heavy chain H3	ITIH3	ITIH3	23.8568	20.8967	24.009	23.0476	23.2407	22.7695	24.9062	23.2137	23.576	23.103	24.1454	23.8445	24.1864	26.0136	23.4702	24.5279	24.2128	24.1798	24.0671	23.2443	26.6782	25.0707	25.5786	23.6606	23.6404	25.1586	25.6818	25.562	25.84	24.2583	24.0413	23.7213	23.6455	24.7345	23.6458	24.7526	24.4105	24.151	25.1247	24.8515	23.645	24.7305	25.7104
Q08380	Q08380	Q08380	Galectin-3-binding protein	Galectin-3-binding protein	LGALS3BP	LGALS3BP	23.0628	21.7602	21.798	22.3713	22.7153	22.6814	21.6394	21.9878	22.2805	22.7222	21.9449	21.8653	22.02	21.6875	22.93	22.7987	21.773	21.6327	21.6061	22.0834	24.1235	22.9373	23.1199	23.0575	23.249	22.3153	23.8847	23.557	23.2591	22.4044	23.1613	21.7218	21.6725	22.2189	21.8665	21.4196	23.7848	22.4616	21.0113	23.1123	21.928	22.5807	22.3193
Q12805	Q12805	Q12805	EGF-containing fibulin-like extracellular matrix protein 1	EGF-containing fibulin-like extracellular matrix protein 1	EFEMP1	EFEMP1	20.1635	18.584	20.0373	20.4152	19.8027	19.5001	19.9235	19.0446	20.0838	20.6912	19.747	19.9402	20.3003	20.9982	20.1968	21.818	20.0581	18.9761	18.924	19.6945	#N/A	#N/A	#N/A	#N/A	#N/A	21.1582	#N/A	#N/A	#N/A	18.9093	21.3024	20.1125	19.4961	21.1085	20.295	21.1238	#N/A	19.1578	18.9684	19.7924	21.1672	20.3854	19.1285
Q13103	#N/A	Q13103	#N/A	Secreted phosphoprotein 24	#N/A	SPP2	#N/A	#N/A	#N/A	#N/A	#N/A	#N/A	#N/A	#N/A	#N/A	#N/A	#N/A	#N/A	#N/A	#N/A	#N/A	#N/A	#N/A	#N/A	#N/A	#N/A	#N/A	#N/A	#N/A	#N/A	#N/A	#N/A	#N/A	#N/A	#N/A	#N/A	#N/A	#N/A	#N/A	#N/A	#N/A	#N/A	18.2188	18.041	17.5337	#N/A	17.4905	17.4815	#N/A
Q13201	Q13201	#N/A	Multimerin-1;Platelet glycoprotein Ia*;155 kDa platelet multimerin	#N/A	MMRN1	#N/A	18.8901	20.8931	19.282	#N/A	#N/A	18.8249	18.9097	19.8165	19.5971	#N/A	20.8288	20.3104	19.2416	19.4714	19.5592	17.7256	20.4845	20.5284	20.0148	17.7774	19.1496	16.4517	18.4594	18.3614	#N/A	#N/A	18.7591	19.735	19.3926	19.2932	20.4584	17.8005	19.4709	19.0439	17.8024	18.084	#N/A	#N/A	#N/A	#N/A	#N/A	#N/A	#N/A
Q13790	Q13790	Q13790	Apolipoprotein F	Apolipoprotein F	APOF	APOF	20.4139	21.1829	21.1353	21.1235	20.5966	20.5825	21.1946	20.5828	21.4672	20.704	21.0061	20.4583	21.0308	20.8853	20.2747	22.0896	21.9565	21.5635	20.7001	21.6922	21.9398	21.99	22.8649	22.4934	21.2575	21.2055	22.0775	21.5592	22.4291	21.6721	21.2797	21.0599	19.3728	21.2187	21.088	21.4274	22.8765	22.3016	22.0933	22.5373	22.6322	22.3693	22.6113
Q14520	Q14520	Q14520	Hyaluronan-binding protein 2;Hyaluronan-binding protein 2 50 kDa heavy chain;Hyaluronan-binding protein 2 50 kDa heavy chain alternate form;Hyaluronan-binding protein 2 27 kDa light chain;Hyaluronan-binding protein 2 27 kDa light chain alternate form	Hyaluronan-binding protein 2;Hyaluronan-binding protein 2 50 kDa heavy chain;Hyaluronan-binding protein 2 50 kDa heavy chain alternate form;Hyaluronan-binding protein 2 27 kDa light chain;Hyaluronan-binding protein 2 27 kDa light chain alternate form	HABP2	HABP2	22.0075	21.8992	22.4259	22.3784	22.1741	22.6126	21.7246	22.6192	22.2183	23.024	22.1764	22.5223	22.2928	22.5026	22.7633	22.3969	21.9579	22.535	22.3927	22.3684	21.1329	20.7128	21.1416	22.2813	22.2465	23.019	22.3501	21.388	21.8604	22.4493	22.4313	22.1228	22.4048	22.0178	22.1644	22.1582	24.123	21.3625	20.7939	23.9105	21.3192	21.3195	23.8328
Q14624	Q14624	Q14624	Inter-alpha-trypsin inhibitor heavy chain H4;70 kDa inter-alpha-trypsin inhibitor heavy chain H4;35 kDa inter-alpha-trypsin inhibitor heavy chain H4	Inter-alpha-trypsin inhibitor heavy chain H4;70 kDa inter-alpha-trypsin inhibitor heavy chain H4;35 kDa inter-alpha-trypsin inhibitor heavy chain H4	ITIH4	ITIH4	27.8458	27.6574	27.9044	27.4835	27.3901	27.3998	27.8633	27.8654	27.6439	27.5407	27.8164	27.7434	28.0894	28.3391	27.5167	27.7227	27.8989	27.8602	28.0108	27.5739	29.0907	28.8883	29.0306	28.5914	28.1308	28.4049	29.017	28.3877	29	27.7646	27.8084	27.5775	27.4451	27.7503	27.6825	28.0898	28.0788	28.2182	28.3233	28.3159	28.1313	28.3744	28.554
Q14766	Q14766	#N/A	Latent-transforming growth factor beta-binding protein 1	#N/A	LTBP1	#N/A	#N/A	19.2252	#N/A	#N/A	#N/A	18.0826	#N/A	#N/A	#N/A	#N/A	19.9755	19.5118	#N/A	#N/A	19.3352	#N/A	#N/A	#N/A	#N/A	#N/A	#N/A	#N/A	#N/A	#N/A	#N/A	#N/A	#N/A	#N/A	#N/A	#N/A	#N/A	#N/A	18.6002	#N/A	#N/A	#N/A	#N/A	#N/A	#N/A	#N/A	#N/A	#N/A	#N/A
Q15027	#N/A	Q15027	#N/A	Arf-GAP with coiled-coil, ANK repeat and PH domain-containing protein 1	#N/A	ACAP1	#N/A	#N/A	#N/A	#N/A	#N/A	#N/A	#N/A	#N/A	#N/A	#N/A	#N/A	#N/A	#N/A	#N/A	#N/A	#N/A	#N/A	#N/A	#N/A	#N/A	#N/A	#N/A	#N/A	#N/A	#N/A	#N/A	#N/A	#N/A	#N/A	#N/A	#N/A	#N/A	#N/A	#N/A	#N/A	#N/A	17.8279	18.2825	18.5348	18.41	#N/A	17.8599	18.2282
Q15404	Q15404	#N/A	Ras suppressor protein 1	#N/A	RSU1	#N/A	20.1563	20.4981	19.8421	19.9112	#N/A	20.6631	19.1454	19.1539	19.8169	18.4397	21.0736	20.806	19.7174	20.3704	20.4047	19.4618	21.0014	20.141	19.671	20.2485	20.3237	19.9714	20.1978	19.8519	19.5384	#N/A	18.3597	20.9482	19.6159	19.69	20.0276	19.6213	19.4998	20	20.8451	20.4319	#N/A	#N/A	#N/A	#N/A	#N/A	#N/A	#N/A
Q15582	Q15582	Q15582	Transforming growth factor-beta-induced protein ig-h3	Transforming growth factor-beta-induced protein ig-h3	TGFBI	TGFBI	19.0448	19.4623	18.6821	19.5074	19.9689	19.3267	19.3611	19.4597	18.9689	19.4223	18.4665	16.9699	19.9274	18.9171	18.5978	20.0787	18.9227	19.4934	19.02	19.2162	20.9753	20.6029	20.286	21.1295	20.9413	19.4813	20.3311	19.4636	20.7975	18.822	17.7989	19.0337	18.3168	19.2642	19.3119	20.3885	20.3644	18.3313	18.8627	19.6092	19.9598	19.8224	20.3419
Q15848	Q15848	Q15848	Adiponectin	Adiponectin	ADIPOQ	ADIPOQ	#N/A	19.6141	20.4332	18.3787	17.4912	19.8078	19.17	18.6231	18.9418	19.2736	#N/A	20.8574	20.7299	20.1743	19.7733	21.3201	18.8415	20.846	20.2889	20.6563	#N/A	20.5992	#N/A	20.2489	21.474	19.9114	#N/A	19.6057	20.8223	20.1978	20.017	19.4906	19.8659	19.7351	20.5736	21.7249	21.9497	19.7668	19.0163	19.2559	21.0306	20.6778	19.7444
Q15942	Q15942	Q15942	Zyxin	Zyxin	ZYX	ZYX	19.6201	19.7482	19.3581	#N/A	#N/A	19.0504	19.8289	19.7959	20.2033	19.2941	19.8531	19.4225	19.5071	20.4291	19.4337	19.3936	19.6582	17.9832	19.7283	19.3082	19.364	20.4574	19.2868	19.4851	20.4758	#N/A	19.7217	20.6825	19.7443	20.0022	19.022	17.3311	17.9041	19.2139	#N/A	19.1931	18.1209	20.5194	19.2896	18.9759	18.4867	18.1545	20.219
Q16610	Q16610	Q16610	Extracellular matrix protein 1	Extracellular matrix protein 1	ECM1	ECM1	21.771	21.4529	22.2514	22.0759	21.198	21.5769	21.9234	21.8846	22.4513	22.3153	21.3434	22.0145	21.4157	21.2013	22.2704	22.1212	20.3439	20.9159	22.0968	21.5846	20.8685	18.8934	17.9936	#N/A	17.8234	21.6516	18.9587	19.9215	17.8646	21.4076	23.916	21.5221	21.8817	23.0545	21.3713	21.6734	#N/A	#N/A	#N/A	#N/A	#N/A	#N/A	#N/A
Q32P51;P09651	#N/A	Q32P51;P09651	#N/A	Heterogeneous nuclear ribonucleoprotein A1-like 2;Heterogeneous nuclear ribonucleoprotein A1;Heterogeneous nuclear ribonucleoprotein A1, N-terminally processed	#N/A	HNRNPA1L2;HNRNPA1	#N/A	#N/A	#N/A	#N/A	#N/A	#N/A	#N/A	#N/A	#N/A	#N/A	#N/A	#N/A	#N/A	#N/A	#N/A	#N/A	#N/A	#N/A	#N/A	#N/A	#N/A	#N/A	#N/A	#N/A	#N/A	#N/A	#N/A	#N/A	#N/A	#N/A	#N/A	#N/A	#N/A	#N/A	#N/A	#N/A	19.4975	#N/A	#N/A	#N/A	#N/A	#N/A	#N/A
Q4V328	#N/A	Q4V328	#N/A	GRIP1-associated protein 1	#N/A	GRIPAP1	#N/A	#N/A	#N/A	#N/A	#N/A	#N/A	#N/A	#N/A	#N/A	#N/A	#N/A	#N/A	#N/A	#N/A	#N/A	#N/A	#N/A	#N/A	#N/A	#N/A	#N/A	#N/A	#N/A	#N/A	#N/A	#N/A	#N/A	#N/A	#N/A	#N/A	#N/A	#N/A	#N/A	#N/A	#N/A	#N/A	#N/A	19.2481	#N/A	#N/A	20.2249	#N/A	#N/A
Q4VNC0	#N/A	Q4VNC0	#N/A	Probable cation-transporting ATPase 13A5	#N/A	ATP13A5	#N/A	#N/A	#N/A	#N/A	#N/A	#N/A	#N/A	#N/A	#N/A	#N/A	#N/A	#N/A	#N/A	#N/A	#N/A	#N/A	#N/A	#N/A	#N/A	#N/A	#N/A	#N/A	#N/A	#N/A	#N/A	#N/A	#N/A	#N/A	#N/A	#N/A	#N/A	#N/A	#N/A	#N/A	#N/A	#N/A	#N/A	#N/A	#N/A	#N/A	#N/A	#N/A	#N/A
Q6P387	Q6P387	Q6P387	Uncharacterized protein C16orf46	Uncharacterized protein C16orf46	C16orf46	C16orf46	20.9783	20.568	21.1665	21.7659	19.7871	21.1054	21.3028	21.2051	21.1064	21.7947	20.9582	21.0186	21.8446	21.0494	21.3203	21.7698	21.5998	21.9701	21.4057	22.5884	21.5622	21.6564	21.7171	22.6527	21.7822	21.2283	21.7921	21.0563	22.155	22.0267	21.4256	21.4123	19.9675	20.967	22.1072	21.9385	21.4622	22.0953	20.588	20.1873	20.5143	21.1338	21.1131
Q86UX7	Q86UX7	Q86UX7	Fermitin family homolog 3	Fermitin family homolog 3	FERMT3	FERMT3	20.5515	21.0833	21.3705	20.2131	16.9281	21.1569	21.3692	21.4883	20.6239	19.8902	21.3913	21.5382	20.7382	21.7835	21.5896	20.4139	22.4624	20.8966	20.169	20.7112	19.8363	20.3899	20.9139	21.3314	20.6448	17.4219	19.269	21.6941	20.8511	20.7738	19.785	20.3921	21.2726	19.9756	21.6205	21.4142	21.4462	21.6941	22.3794	21.7944	21.7461	21.9277	21.9141
Q92496	Q92496	#N/A	Complement factor H-related protein 4	#N/A	CFHR4	#N/A	21.244	18.8886	19.5692	18.9499	20.3034	#N/A	#N/A	20.1484	19.4628	21.4226	20.0525	20.7	21.7329	23.0124	20.4615	20.0673	18.5049	17.9314	#N/A	19.9333	20.8749	19.7267	18.7626	17.9875	18.2185	21.5958	20.1198	18.7295	18.8893	19.9353	20.8015	17.9875	19.6812	#N/A	20.2947	20.7136	#N/A	#N/A	#N/A	#N/A	#N/A	#N/A	#N/A
Q92686	#N/A	Q92686	#N/A	Neurogranin;NEUG(55-78)	#N/A	NRGN	#N/A	#N/A	#N/A	#N/A	#N/A	#N/A	#N/A	#N/A	#N/A	#N/A	#N/A	#N/A	#N/A	#N/A	#N/A	#N/A	#N/A	#N/A	#N/A	#N/A	#N/A	#N/A	#N/A	#N/A	#N/A	#N/A	#N/A	#N/A	#N/A	#N/A	#N/A	#N/A	#N/A	#N/A	#N/A	#N/A	17.3668	17.6151	17.9475	#N/A	17.1815	16.9706	17.1852
Q92736	Q92736	#N/A	Ryanodine receptor 2	#N/A	RYR2	#N/A	26.9498	26.8935	25.9574	26.6596	27.0276	27.6247	27.2769	26.7987	26.419	26.7471	26.6313	25.8355	26.6629	26.6063	24.0068	26.4515	25.3255	26.0843	25.9818	26.2398	30.5539	27.0535	27.2914	26.0797	27.0382	26.4341	26.2963	26.5327	25.8216	26.4542	25.5688	27.1692	26.7855	26.7944	26.6842	26.3328	#N/A	#N/A	#N/A	#N/A	#N/A	#N/A	#N/A
Q92954	Q92954	Q92954	Proteoglycan 4;Proteoglycan 4 C-terminal part	Proteoglycan 4;Proteoglycan 4 C-terminal part	PRG4	PRG4	21.891	20.5555	21.1637	20.9237	20.1651	21.4144	20.3432	20.6437	21.9891	20.892	20.2482	21.3935	19.3696	21.36	21.1662	19.451	19.7957	20.7583	21.5445	21.4829	17.0786	20.7696	19.7014	23.7255	17.9164	20.7951	20.7585	22.4402	20.1748	21.3186	20.1703	19.1909	20.5853	19.9608	20.0088	19.0421	18.8216	19.5795	20.7969	19.5857	21.2985	21.635	20.9219
Q96IY4	Q96IY4	Q96IY4	Carboxypeptidase B2	Carboxypeptidase B2	CPB2	CPB2	22.0846	21.9149	21.89	22.0362	22.0965	22.101	21.8371	21.6136	22.0825	22.19	21.7474	22.3574	22.074	21.9697	22.2663	21.9953	22.5409	22.5848	23.0708	22.2552	21.2845	22.13	22.1108	22.2153	22.361	22.3619	22.0513	21.7835	21.582	22.1908	22.3288	21.9917	21.9344	20.4911	21.8707	22.0453	22.536	22.1462	21.963	21.9347	22.7622	22.5225	22.8544
Q96KN2	Q96KN2	Q96KN2	Beta-Ala-His dipeptidase	Beta-Ala-His dipeptidase	CNDP1	CNDP1	20.623	20.6685	21.866	21.7661	19.8147	20.1482	21.1904	20.4784	21.0439	19.805	20.8984	20.8048	21.9958	19.4737	21.2105	20.6216	22.612	22.0735	21.6673	21.9661	16.0787	20.1466	21.3885	22.7967	21.2306	20.7659	21.2701	20.1299	20.9627	21.8393	20.8786	20.459	19.8343	16.8427	21.2572	20.1252	22.9126	22.2679	21.6877	19.9016	19.2965	22.0797	20.0156
Q96PD5	Q96PD5;CON__ENSEMBL:ENSBTAP00000016285	Q96PD5;CON__ENSEMBL:ENSBTAP00000016285	N-acetylmuramoyl-L-alanine amidase	N-acetylmuramoyl-L-alanine amidase	PGLYRP2	PGLYRP2	24.8183	24.5764	24.7889	25.2464	24.1452	24.5473	24.9384	25.0975	25.0527	25.1414	24.814	25.2056	24.9036	23.8994	25.0485	25.4874	25.1828	24.3686	24.4828	24.9582	24.164	24.2969	24.7389	24.6605	24.1478	24.0196	24.9176	24.2156	24.7412	25.2075	25.0221	24.8224	25.2578	24.8177	24.7193	24.9305	25.0483	24.7588	24.6225	25.0812	25.0852	25.1541	24.4801
Q99878;Q96KK5;Q9BTM1;Q16777;Q93077;Q7L7L0;Q6FI13;P20671;P0C0S8;P04908;Q71UI9;P0C0S5;Q8IUE6;Q96QV6;P16104	Q99878;Q96KK5;Q9BTM1;Q16777;Q93077;Q7L7L0;Q6FI13;P20671;P0C0S8;P04908;Q71UI9;P0C0S5;Q8IUE6;Q96QV6;P16104	Q99878;Q96KK5;Q9BTM1;Q16777;Q93077;Q7L7L0;Q6FI13;P20671;P0C0S8;P04908;Q71UI9;P0C0S5;Q8IUE6;Q96QV6;P16104	Histone H2A type 1-J;Histone H2A type 1-H;Histone H2A.J;Histone H2A type 2-C;Histone H2A type 1-C;Histone H2A type 3;Histone H2A type 2-A;Histone H2A type 1-D;Histone H2A type 1;Histone H2A type 1-B/E;Histone H2A.V;Histone H2A.Z;Histone H2A type 2-B;Histone H2A type 1-A;Histone H2AX	Histone H2A type 1-J;Histone H2A type 1-H;Histone H2A.J;Histone H2A type 2-C;Histone H2A type 1-C;Histone H2A type 3;Histone H2A type 2-A;Histone H2A type 1-D;Histone H2A type 1;Histone H2A type 1-B/E;Histone H2A.V;Histone H2A.Z;Histone H2A type 2-B;Histone H2A type 1-A;Histone H2AX	HIST1H2AJ;HIST1H2AH;H2AFJ;HIST2H2AC;HIST1H2AC;HIST3H2A;HIST2H2AA3;HIST1H2AD;HIST1H2AG;HIST1H2AB;H2AFV;H2AFZ;HIST2H2AB;HIST1H2AA;H2AFX	HIST1H2AJ;HIST1H2AH;H2AFJ;HIST2H2AC;HIST1H2AC;HIST3H2A;HIST2H2AA3;HIST1H2AD;HIST1H2AG;HIST1H2AB;H2AFV;H2AFZ;HIST2H2AB;HIST1H2AA;H2AFX	#N/A	#N/A	#N/A	#N/A	#N/A	#N/A	#N/A	#N/A	18.4432	#N/A	#N/A	#N/A	#N/A	#N/A	18.9203	18.1515	#N/A	#N/A	#N/A	22.6906	#N/A	#N/A	#N/A	21.7976	#N/A	#N/A	#N/A	#N/A	18.1564	#N/A	#N/A	#N/A	#N/A	#N/A	#N/A	18.5691	21.4177	20.2351	19.9223	20.082	19.616	20.5251	18.9765
Q99880;Q99879;Q99877;Q93079;Q8N257;Q5QNW6;Q16778;P62807;P58876;P57053;P33778;P23527;P06899;O60814;A0A2R8Y619;Q96A08	#N/A	Q99880;Q99879;Q99877;Q93079;Q8N257;Q5QNW6;Q16778;P62807;P58876;P57053;P33778;P23527;P06899;O60814;A0A2R8Y619;Q96A08	#N/A	Histone H2B type 1-L;Histone H2B type 1-M;Histone H2B type 1-N;Histone H2B type 1-H;Histone H2B type 3-B;Histone H2B type 2-F;Histone H2B type 2-E;Histone H2B type 1-C/E/F/G/I;Histone H2B type 1-D;Histone H2B type F-S;Histone H2B type 1-B;Histone H2B type 1-O;Histone H2B type 1-J;Histone H2B type 1-K;Histone H2B type 1-A	#N/A	HIST1H2BL;HIST1H2BM;HIST1H2BN;HIST1H2BH;HIST3H2BB;HIST2H2BF;HIST2H2BE;HIST1H2BC;HIST1H2BD;H2BFS;HIST1H2BB;HIST1H2BO;HIST1H2BJ;HIST1H2BK;HIST1H2BA	#N/A	#N/A	#N/A	#N/A	#N/A	#N/A	#N/A	#N/A	#N/A	#N/A	#N/A	#N/A	#N/A	#N/A	#N/A	#N/A	#N/A	#N/A	#N/A	#N/A	#N/A	#N/A	#N/A	#N/A	#N/A	#N/A	#N/A	#N/A	#N/A	#N/A	#N/A	#N/A	#N/A	#N/A	#N/A	#N/A	21.2966	20.0548	19.3347	18.4192	17.9974	20.7518	18.8267
Q9BQE3;P68363;Q71U36;P0DPH8;P0DPH7;Q6PEY2	#N/A	Q9BQE3;P68363;Q71U36;P0DPH8;P0DPH7;Q6PEY2;Q9NY65;Q9H853	#N/A	Tubulin alpha-1C chain;Tubulin alpha-1B chain;Tubulin alpha-1A chain;Tubulin alpha-3E chain	#N/A	TUBA1C;TUBA1B;TUBA1A;TUBA3E	#N/A	#N/A	#N/A	#N/A	#N/A	#N/A	#N/A	#N/A	#N/A	#N/A	#N/A	#N/A	#N/A	#N/A	#N/A	#N/A	#N/A	#N/A	#N/A	#N/A	#N/A	#N/A	#N/A	#N/A	#N/A	#N/A	#N/A	#N/A	#N/A	#N/A	#N/A	#N/A	#N/A	#N/A	#N/A	#N/A	21.8758	22.7049	22.9283	22.7418	22.0133	21.8576	21.022
Q9BXR6	Q9BXR6	#N/A	Complement factor H-related protein 5	#N/A	CFHR5	#N/A	19.5355	19.0675	#N/A	19.46	18.5943	19.7147	17.9072	#N/A	19.8394	19.393	18.2545	21.2045	18.8803	20.6834	21.2544	19.4331	#N/A	#N/A	#N/A	20.1347	18.8527	#N/A	#N/A	#N/A	#N/A	21.188	18.1668	#N/A	18.534	#N/A	19.4852	20.7325	18.832	#N/A	18.2174	#N/A	#N/A	#N/A	#N/A	#N/A	#N/A	#N/A	#N/A
Q9GZQ6	Q9GZQ6	#N/A	Neuropeptide FF receptor 1	#N/A	NPFFR1	#N/A	19.3814	20.9119	20.1068	21.1751	21.8798	21.2427	21.249	20.7363	20.6659	20.9061	20.903	17.4826	21.1903	20.3541	17.4739	21.2734	18.9947	18.791	19.7877	18.8088	#N/A	#N/A	18.6199	#N/A	#N/A	20.2817	18.1666	17.6796	#N/A	20.9044	20.5988	21.8388	19.5544	21.2307	20.1556	18.9003	#N/A	#N/A	#N/A	#N/A	#N/A	#N/A	#N/A
Q9H257	Q9H257	#N/A	Caspase recruitment domain-containing protein 9	#N/A	CARD9	#N/A	20.1443	19.9057	19.5852	20.1904	20.4157	20.0967	20.5141	19.6618	20.4972	20.3483	18.9761	#N/A	#N/A	#N/A	#N/A	#N/A	20.0263	20.2542	19.5088	#N/A	21.6673	19.5274	18.871	19.8415	20.3793	20.9013	21.4647	19.0594	20.0144	#N/A	18.0371	19.815	20.0176	19.7204	19.8368	20.9368	#N/A	#N/A	#N/A	#N/A	#N/A	#N/A	#N/A
Q9H299	Q9H299	#N/A	SH3 domain-binding glutamic acid-rich-like protein 3	#N/A	SH3BGRL3	#N/A	#N/A	19.1875	#N/A	#N/A	#N/A	#N/A	#N/A	#N/A	#N/A	#N/A	#N/A	19.1454	#N/A	#N/A	19.297	#N/A	#N/A	#N/A	19.3503	#N/A	#N/A	#N/A	#N/A	#N/A	#N/A	#N/A	#N/A	#N/A	#N/A	#N/A	18.0642	#N/A	#N/A	#N/A	#N/A	#N/A	#N/A	#N/A	#N/A	#N/A	#N/A	#N/A	#N/A
Q9H4B7	Q9H4B7;CON__ENSEMBL:ENSBTAP00000025008	Q9H4B7;CON__ENSEMBL:ENSBTAP00000025008;Q3ZCM7;A6NNZ2;Q9BUF5	Tubulin beta-1 chain	Tubulin beta-1 chain	TUBB1	TUBB1	20.9582	21.3747	20.6041	20.6762	15.8579	20.5149	22.3099	21.3139	19.8746	19.8408	21.2348	21.2053	21.2801	22.0257	21.1472	21.2994	22.5193	20.9252	21.0852	20.9863	21.7045	21.2082	22.1699	20.6815	18.8011	18.0513	20.1787	21.1584	21.6898	21.8435	21.051	19.571	20.703	20.6845	20.7696	21.73	20.774	22.6692	21.8404	21.5204	19.4925	21.0697	18.8235
Q9HBI1	Q9HBI1	#N/A	Beta-parvin	#N/A	PARVB	#N/A	20.6578	20.6402	20.402	19.6466	#N/A	20.4507	20.7044	20.2783	20.3224	20.1863	21.0912	20.7961	20.7934	20.1622	20.3882	20.4022	20.7945	19.9589	20.238	20.3714	19.539	20.8627	20.235	19.9115	19.8751	#N/A	19.9758	20.3499	19.6828	20.0973	20.0681	19.0896	20.0039	20.6224	20.2857	20.1859	#N/A	#N/A	#N/A	#N/A	#N/A	#N/A	#N/A
Q9HBI1;Q9NVD7	#N/A	Q9HBI1;Q9NVD7	#N/A	Beta-parvin;Alpha-parvin	#N/A	PARVB;PARVA	#N/A	#N/A	#N/A	#N/A	#N/A	#N/A	#N/A	#N/A	#N/A	#N/A	#N/A	#N/A	#N/A	#N/A	#N/A	#N/A	#N/A	#N/A	#N/A	#N/A	#N/A	#N/A	#N/A	#N/A	#N/A	#N/A	#N/A	#N/A	#N/A	#N/A	#N/A	#N/A	#N/A	#N/A	#N/A	#N/A	#N/A	19.3359	18.6283	#N/A	#N/A	#N/A	#N/A
Q9HC10	Q9HC10	#N/A	Otoferlin	#N/A	OTOF	#N/A	21.4002	21.5213	21.7064	22.7198	21.0116	21.6553	21.8565	21.7901	21.621	23.2788	21.7855	21.8736	22.29	21.4964	22.5178	22.3327	23.0394	22.9255	21.7314	22.9397	#N/A	20.1785	21.0891	21.4585	21.6495	22.5252	21.1058	19.8047	20.8556	22.0872	21.6114	23.3225	22.7642	22.1456	22.621	22.137	#N/A	#N/A	#N/A	#N/A	#N/A	#N/A	#N/A
Q9HCU4	#N/A	Q9HCU4	#N/A	Cadherin EGF LAG seven-pass G-type receptor 2	#N/A	CELSR2	#N/A	#N/A	#N/A	#N/A	#N/A	#N/A	#N/A	#N/A	#N/A	#N/A	#N/A	#N/A	#N/A	#N/A	#N/A	#N/A	#N/A	#N/A	#N/A	#N/A	#N/A	#N/A	#N/A	#N/A	#N/A	#N/A	#N/A	#N/A	#N/A	#N/A	#N/A	#N/A	#N/A	#N/A	#N/A	#N/A	21.76	21.0352	22.1235	21.4758	21.7573	21.5277	20.7131
Q9NQ79	Q9NQ79	#N/A	Cartilage acidic protein 1	#N/A	CRTAC1	#N/A	#N/A	#N/A	#N/A	#N/A	#N/A	#N/A	19.4396	#N/A	19.9489	19.7831	17.7673	#N/A	#N/A	18.3937	#N/A	21.4416	#N/A	18.1314	17.709	19.3504	#N/A	19.3297	19.9201	18.4226	21.1341	#N/A	19.5855	17.9269	20.7049	#N/A	#N/A	20.9369	18.1287	22.3716	20.0659	20.3002	#N/A	#N/A	#N/A	#N/A	#N/A	#N/A	#N/A
Q9NZP8	Q9NZP8	Q9NZP8	Complement C1r subcomponent-like protein	Complement C1r subcomponent-like protein	C1RL	C1RL	21.3307	20.7076	20.8441	20.5146	20.9091	20.2822	20.6298	20.663	21.9233	21.9732	20.274	21.18	20.6688	20.6526	21.3356	21.4338	19.3585	21.8525	20.8739	20.7352	21.4964	19.8975	21.3862	19.7124	21.858	21.6972	21.8655	20.1411	21.7234	20.8434	21.2842	20.8627	21.1899	21.3539	20.6374	21.5704	20.7176	19.878	21.2004	20.8705	21.8598	21.8926	17.437
Q9UGM5	Q9UGM5	Q9UGM5	Fetuin-B	Fetuin-B	FETUB	FETUB	20.8348	19.3931	20.9801	21.0727	19.7879	21.1573	21.4009	19.6486	21.1378	20.4907	20.3639	20.1616	21.4771	21.372	20.8015	20.9878	19.8919	20.6138	19.9636	21.8221	20.2167	20.9575	19.3712	20.6875	19.3663	21.2106	21.5083	20.9916	21.0855	21.535	21.239	20.5942	20.1129	20.4152	20.4887	20.367	21.1645	21.6877	20.9096	20.9264	21.4523	21.4376	21.6862
Q9UK55	Q9UK55;CON__ENSEMBL:ENSBTAP00000013050	Q9UK55;CON__ENSEMBL:ENSBTAP00000013050	Protein Z-dependent protease inhibitor	Protein Z-dependent protease inhibitor	SERPINA10	SERPINA10	19.6097	19.5966	19.8541	20.1476	19.2523	20.032	20.9666	18.8294	19.4949	20.287	19.9691	19.5209	20.2003	21.2935	19.6735	20.8437	21.0495	20.2028	19.8243	21.5018	21.6596	20.9717	22.0739	21.2599	19.4531	20.3739	20.8929	20.2674	20.6599	19.6719	20.1875	20.006	20.103	21.2319	20.8999	20.4764	20.7976	20.7045	20.1002	20.9516	22.1495	21.2449	20.6542
Q9ULV4	#N/A	Q9ULV4	#N/A	Coronin-1C	#N/A	CORO1C	#N/A	#N/A	#N/A	#N/A	#N/A	#N/A	#N/A	#N/A	#N/A	#N/A	#N/A	#N/A	#N/A	#N/A	#N/A	#N/A	#N/A	#N/A	#N/A	#N/A	#N/A	#N/A	#N/A	#N/A	#N/A	#N/A	#N/A	#N/A	#N/A	#N/A	#N/A	#N/A	#N/A	#N/A	#N/A	#N/A	#N/A	#N/A	#N/A	#N/A	#N/A	#N/A	#N/A
Q9UNN8	#N/A	Q9UNN8	#N/A	Endothelial protein C receptor	#N/A	PROCR	#N/A	#N/A	#N/A	#N/A	#N/A	#N/A	#N/A	#N/A	#N/A	#N/A	#N/A	#N/A	#N/A	#N/A	#N/A	#N/A	#N/A	#N/A	#N/A	#N/A	#N/A	#N/A	#N/A	#N/A	#N/A	#N/A	#N/A	#N/A	#N/A	#N/A	#N/A	#N/A	#N/A	#N/A	#N/A	#N/A	19.2086	18.4891	#N/A	#N/A	#N/A	#N/A	#N/A
Q9Y490	Q9Y490;Q9Y4G6	Q9Y490	Talin-1	Talin-1	TLN1	TLN1	24.6527	25.3014	24.9275	24.1395	19.8218	25.0223	25.3348	25.1502	24.7512	23.9325	25.8841	25.4497	25.0907	25.3537	25.2464	24.8469	25.7391	24.342	24.9228	24.6701	24.593	25.0301	25.2093	24.9029	25.0978	21.1048	24.2432	25.6149	24.8772	24.8637	24.4455	24.6893	25.2982	24.7489	24.6501	24.8961	24.9512	25.7403	26.164	25.5999	24.812	25.0491	25.0158
Q9Y4E1;Q641Q2	Q9Y4E1;Q641Q2	#N/A	WASH complex subunit FAM21C;WASH complex subunit FAM21A	#N/A	FAM21C;FAM21A	#N/A	#N/A	#N/A	#N/A	21.2943	21.5137	#N/A	#N/A	21.3097	20.8107	#N/A	#N/A	20.9972	#N/A	21.8414	#N/A	#N/A	#N/A	#N/A	#N/A	21.2266	#N/A	#N/A	#N/A	#N/A	#N/A	21.1223	#N/A	#N/A	#N/A	19.9687	#N/A	21.2954	20.922	#N/A	#N/A	#N/A	#N/A	#N/A	#N/A	#N/A	#N/A	#N/A	#N/A
Q9Y6E7	Q9Y6E7	#N/A	NAD-dependent protein deacetylase sirtuin-4	#N/A	SIRT4	#N/A	22.0917	21.4678	22.083	20.8637	21.7881	22.488	22.3974	#N/A	22.1437	23.1495	22.1498	21.9216	22.5072	22.2519	#N/A	22.8557	22.0794	22.2065	22.3522	22.8743	22.5549	22.9141	22.4984	22.499	#N/A	21.8716	#N/A	21.0131	23.6701	22.0612	21.6782	21.9235	#N/A	22.7508	22.5557	23.2903	#N/A	#N/A	#N/A	#N/A	#N/A	#N/A	#N/A
Q9Y6R7	Q9Y6R7	Q9Y6R7	IgGFc-binding protein	IgGFc-binding protein	FCGBP	FCGBP	#N/A	#N/A	17.3234	21.0614	#N/A	#N/A	#N/A	#N/A	#N/A	#N/A	18.2447	19.1364	#N/A	19.4722	#N/A	18.7822	19.5935	17.8958	#N/A	#N/A	19.103	#N/A	18.1375	#N/A	19.0231	#N/A	#N/A	#N/A	#N/A	18.6909	20.3154	17.8117	#N/A	18.3266	16.2534	20.0998	#N/A	#N/A	#N/A	#N/A	#N/A	#N/A	#N/A
[truncated: 113 more columns]
