# Supplementary material for: Plasma Proteomics Enable Differentiation of Lung Adenocarcinoma from Chronic Obstructive Pulmonary Disease (COPD)
Source: Int J Mol Sci. 2022 Sep 24;23(19):11242. doi: 10.3390/ijms231911242 (PMC9569607; doi:10.3390/ijms231911242)
Supplement: Supplementary file 1 [file ijms-23-11242-s001.zip › Supplementary Table S3 - Results of Univariate Statistical Analysis.xlsx]

## Sheet: Supplementary Table S3
Supplementary Table S3 - Results of univariate statistical analysis
1FDR correction according to Benjamini-Hochberg
2Welch test, Bonferroni-Holm-corrected
	Protein Accession		Protein Name		Gene Name				Post hoc test p-value2						Ratio of means
UniProt ID	Batch1	Batch2	Batch1	Batch2	Batch1	Batch2	ANOVA p-value	ANOVA pFDR-value1	AC with COPD vs. COPD	AC w/o COPD vs. COPD	AC w/o COPD vs. AC with COPD	AC with COPD vs. Control	AC w/o COPD vs. Control	COPD vs. Control	AC with COPD / COPD	AC w/o COPD / COPD	AC w/o COPD / AC with COPD	AC with COPD / Control	AC w/o COPD / Control	COPD / Control
P01011	P01011	P01011	Alpha-1-antichymotrypsin;Alpha-1-antichymotrypsin His-Pro-less	Alpha-1-antichymotrypsin;Alpha-1-antichymotrypsin His-Pro-less	SERPINA3	SERPINA3	2.88051e-13	1.05139e-10	1.30374e-05	9.62128e-06	0.572501	0.0119851	0.00313858	3.45872e-09	0.640546	0.687111	1.0727	1.24884	1.33963	1.94965
P04114	P04114;CON__ENSEMBL:ENSBTAP00000032840	P04114;CON__ENSEMBL:ENSBTAP00000032840	Apolipoprotein B-100;Apolipoprotein B-48	Apolipoprotein B-100;Apolipoprotein B-48	APOB	APOB	9.67227e-10	1.76519e-07	0.00265071	0.700737	0.026158	1.127e-08	0.000349975	0.000317736	1.18666	1.0247	0.863515	1.66725	1.4397	1.405
P0DOY3		P0DOY3		Immunoglobulin lambda constant 3		IGLC3	1.50598e-09	1.83228e-07	0.561823	0.890111	0.890111	5.681e-07	9.78809e-06	9.53875e-07	0.975564	0.965648	0.989836	0.57046	0.564662	0.58475
P05155	P05155;CON__P50448	P05155;CON__P50448	Plasma protease C1 inhibitor	Plasma protease C1 inhibitor	SERPING1	SERPING1	5.86382e-09	5.35074e-07	0.740473	0.418097	0.740473	0.00212569	0.0010053	1.21946e-08	0.938288	0.921841	0.982472	1.30381	1.28096	1.38956
P01031	P01031;CON__Q1A7A4	P01031;CON__Q1A7A4	Complement C5;Complement C5 beta chain;Complement C5 alpha chain;C5a anaphylatoxin;Complement C5 alpha chain	Complement C5;Complement C5 beta chain;Complement C5 alpha chain;C5a anaphylatoxin;Complement C5 alpha chain	C5	C5	1.30338e-08	9.51466e-07	1	0.419797	1	1.29543e-05	8.65222e-06	1.28201e-07	0.969117	0.93942	0.969357	1.447	1.40266	1.49311
P01700	P01700	P01700	Ig lambda chain V-I region HA	Ig lambda chain V-I region HA	IGLV1-47	IGLV1-47	7.12592e-08	4.33493e-06	0.0307558	0.100251	0.267439	1.47461e-06	2.32887e-06	0.000260579	1.31142	1.13717	0.867129	2.32906	2.0196	1.77599
P0DOX7	P0DOX7	P0DOX7	Immunoglobulin kappa light chain	Immunoglobulin kappa light chain	NaN	NaN	1.84636e-07	9.62744e-06	7.3376e-06	1.03507e-06	1	1	1	0.00392339	1.51115	1.50865	0.998345	1.00157	0.999917	0.66279
P02753	P02753	P02753	Retinol-binding protein 4;Plasma retinol-binding protein(1-182);Plasma retinol-binding protein(1-181);Plasma retinol-binding protein(1-179);Plasma retinol-binding protein(1-176)	Retinol-binding protein 4;Plasma retinol-binding protein(1-182);Plasma retinol-binding protein(1-181);Plasma retinol-binding protein(1-179);Plasma retinol-binding protein(1-176)	RBP4	RBP4	2.58828e-07	1.1809e-05	1	1	1	4.35895e-05	1.97778e-05	1.24037e-06	1.00188	1.06512	1.06312	0.247641	0.263273	0.247177
P01008	P01008;CON__P41361	P01008	Antithrombin-III	Antithrombin-III	SERPINC1	SERPINC1	4.50834e-07	1.82838e-05	0.0872447	0.648204	0.0872447	2.50905e-06	0.00429445	8.08366e-05	1.12327	0.985609	0.877448	1.44676	1.26946	1.28799
P10909	P10909	P10909	Clusterin;Clusterin beta chain;Clusterin alpha chain	Clusterin;Clusterin beta chain;Clusterin alpha chain	CLU	CLU	1.15958e-06	4.23247e-05	0.488732	0.488732	0.115254	3.12021e-06	0.00019802	2.793e-05	1.03608	0.941275	0.908498	1.43637	1.30494	1.38636
P05452;CON__Q2KIS7		P05452;CON__Q2KIS7		Tetranectin		CLEC3B	1.30212e-06	4.32067e-05	0.0059549	0.231836	0.231836	9.77906e-06	0.00273188	0.0720342	1.4746	1.26651	0.858882	2.18851	1.87967	1.48414
P05160	P05160;CON__Q2TBQ1	P05160;CON__Q2TBQ1	Coagulation factor XIII B chain	Coagulation factor XIII B chain	F13B	F13B	1.62406e-06	4.93985e-05	0.817286	0.592858	0.592858	0.000322067	0.00216716	5.1802e-06	0.913316	1.26182	1.38158	0.31358	0.433236	0.343342
P11226	P11226	P11226	Mannose-binding protein C	Mannose-binding protein C	MBL2	MBL2	3.12668e-06	8.77876e-05	0.300141	0.0239675	0.373537	0.0239675	3.40045e-05	0.0450903	0.650849	0.543163	0.834545	0.518957	0.433093	0.797354
P01703	P01703	P01703	Immunoglobulin lambda variable 1-40	Immunoglobulin lambda variable 1-40	IGLV1-40	IGLV1-40	5.00846e-06	0.000121872	0.768481	0.272291	0.768481	0.000619964	0.000696842	6.36922e-06	1.08206	1.19692	1.10615	0.373231	0.412849	0.344925
P06312	P06312	P06312	Ig kappa chain V-IV region	Ig kappa chain V-IV region	IGKV4-1	IGKV4-1	5.0049e-06	0.000121872	1	1	1	0.0231733	0.00105485	0.00133862	0.715264	0.798441	1.11629	0.547999	0.611725	0.76615
P63104	P63104;P27348;P31946;P61981;P31947	P63104;P27348;P31946	14-3-3 protein zeta/delta	14-3-3 protein zeta/delta	YWHAZ	YWHAZ	9.19165e-06	0.000209684	0.131711	0.740349	0.740349	3.58991e-05	0.000248764	0.000373039	1.0898	1.11903	1.02682	2.13567	2.19295	1.95968
P04004	P04004;CON__Q3ZBS7	P04004;CON__Q3ZBS7	Vitronectin;Vitronectin V65 subunit;Vitronectin V10 subunit;Somatomedin-B	Vitronectin;Vitronectin V65 subunit;Vitronectin V10 subunit;Somatomedin-B	VTN	VTN	1.099e-05	0.000235962	0.664509	0.664509	0.825958	0.00119208	5.7957e-05	0.00110831	0.910114	0.919506	1.01032	0.733345	0.740914	0.805773
P01024	P01024	P01024	Complement C3;Complement C3 beta chain;C3-beta-c;Complement C3 alpha chain;C3a anaphylatoxin;Acylation stimulating protein;Complement C3b alpha chain;Complement C3c alpha chain fragment 1;Complement C3dg fragment;Complement C3g fragment;Complement C3d fragment;Complement C3f fragment;Complement C3c alpha chain fragment 2	Complement C3;Complement C3 beta chain;C3-beta-c;Complement C3 alpha chain;C3a anaphylatoxin;Acylation stimulating protein;Complement C3b alpha chain;Complement C3c alpha chain fragment 1;Complement C3dg fragment;Complement C3g fragment;Complement C3d fragment;Complement C3f fragment;Complement C3c alpha chain fragment 2	C3	C3	1.16873e-05	0.000236993	0.930982	0.930982	0.930982	0.000229165	0.00139342	0.000132406	1.05087	0.995374	0.947187	1.31453	1.24511	1.25089
P01023	P01023	P01023;CON__ENSEMBL:ENSBTAP00000024146	Alpha-2-macroglobulin	Alpha-2-macroglobulin	A2M	A2M	1.99174e-05	0.000382624	0.635332	0.435807	0.839782	0.00497216	0.00286251	1.71364e-05	0.921228	0.91066	0.988528	1.3191	1.30397	1.4319
P01019	P01019	P01019	Angiotensinogen;Angiotensin-1;Angiotensin-2;Angiotensin-3;Angiotensin-4;Angiotensin 1-9;Angiotensin 1-7;Angiotensin 1-5;Angiotensin 1-4	Angiotensinogen;Angiotensin-1;Angiotensin-2;Angiotensin-3;Angiotensin-4;Angiotensin 1-9;Angiotensin 1-7;Angiotensin 1-5;Angiotensin 1-4	AGT	AGT	2.73954e-05	0.000476158	0.176516	0.000362803	0.176516	0.0524492	0.26378	0.000362803	0.842808	0.736982	0.874436	1.19582	1.04566	1.41885
P36955	P36955;CON__Q95121	P36955;CON__Q95121	Pigment epithelium-derived factor	Pigment epithelium-derived factor	SERPINF1	SERPINF1	2.72489e-05	0.000476158	0.216328	0.000139738	0.143094	0.143094	0.826583	0.00140808	0.867199	0.739599	0.85286	1.15858	0.988104	1.336
P12259	P12259	P12259;CON__Q28107	Coagulation factor V;Coagulation factor V heavy chain;Coagulation factor V light chain	Coagulation factor V;Coagulation factor V heavy chain;Coagulation factor V light chain	F5	F5	3.00736e-05	0.000498949	0.315268	0.0280089	0.423781	0.0190336	0.0372393	8.11749e-05	0.839444	0.765274	0.911645	1.44078	1.31348	1.71635
A0A0C4DH25	A0A0C4DH25	A0A0C4DH25	Immunoglobulin kappa variable 3D-20	Immunoglobulin kappa variable 3D-20	IGKV3D-20	IGKV3D-20	5.17677e-05	0.000821531	0.052792	0.703206	0.100921	8.85174e-05	0.0229718	0.0345841	0.707788	0.925136	1.30708	0.591742	0.773453	0.836043
O14791	O14791	O14791	Apolipoprotein L1	Apolipoprotein L1	APOL1	APOL1	6.05974e-05	0.000921585	0.976674	0.976674	0.976674	0.00197453	0.000331969	0.00172752	1.03707	1.06796	1.02979	1.39112	1.43256	1.3414
P02790	P02790	P02790	Hemopexin	Hemopexin	HPX	HPX	6.42697e-05	0.000938338	0.295249	0.00978411	0.295249	0.0250404	6.59362e-05	0.0653554	0.938361	0.862325	0.918969	0.827149	0.760124	0.881483
P08567	P08567	P08567	Pleckstrin	Pleckstrin	PLEK	PLEK	8.50707e-05	0.00119426	0.486151	0.810692	0.59341	0.0489715	0.00159153	0.000135122	0.699789	0.948682	1.35567	1.73269	2.34896	2.47602
P0DJI8	P0DJI8	P0DJI8	Serum amyloid A-1 protein;Amyloid protein A;Serum amyloid protein A(2-104);Serum amyloid protein A(3-104);Serum amyloid protein A(2-103);Serum amyloid protein A(2-102);Serum amyloid protein A(4-101)	Serum amyloid A-1 protein;Amyloid protein A;Serum amyloid protein A(2-104);Serum amyloid protein A(3-104);Serum amyloid protein A(2-103);Serum amyloid protein A(2-102);Serum amyloid protein A(4-101)	SAA1	SAA1	8.98663e-05	0.00121486	0.00306489	0.00294184	0.814983	0.0124092	0.023347	0.904206	0.101452	0.154467	1.52256	0.0722258	0.109968	0.711922
Q14624	Q14624	Q14624	Inter-alpha-trypsin inhibitor heavy chain H4;70 kDa inter-alpha-trypsin inhibitor heavy chain H4;35 kDa inter-alpha-trypsin inhibitor heavy chain H4	Inter-alpha-trypsin inhibitor heavy chain H4;70 kDa inter-alpha-trypsin inhibitor heavy chain H4;35 kDa inter-alpha-trypsin inhibitor heavy chain H4	ITIH4	ITIH4	0.000126911	0.00165438	0.871098	0.281578	0.281578	0.000510683	0.0355715	0.000318629	0.985294	0.902743	0.916217	1.30449	1.1952	1.32396
Q01518	Q01518	Q01518	Adenylyl cyclase-associated protein 1	Adenylyl cyclase-associated protein 1	CAP1	CAP1	0.000157203	0.00197859	0.14982	0.562076	0.562076	0.0017314	0.00441741	0.00731612	1.50667	1.31589	0.873373	5.59201	4.88391	3.7115
A0A087WSY6	A0A087WSY6	A0A087WSY6	Immunoglobulin kappa variable 3D-15	Immunoglobulin kappa variable 3D-15	IGKV3D-15	IGKV3D-15	0.000194022	0.0021727	0.00558792	0.741431	0.0496687	0.000299306	0.415574	0.415574	0.63009	1.04356	1.65621	0.548978	0.909223	0.871268
P02763	P02763	P02763	Alpha-1-acid glycoprotein 1	Alpha-1-acid glycoprotein 1	ORM1	ORM1	0.000179329	0.0021727	0.0359972	0.0978249	0.453898	0.000660916	0.00277691	0.0708309	0.668953	0.800745	1.19701	0.452771	0.541972	0.676835
Q12805	Q12805	Q12805	EGF-containing fibulin-like extracellular matrix protein 1	EGF-containing fibulin-like extracellular matrix protein 1	EFEMP1	EFEMP1	0.000196436	0.0021727	0.313231	0.0217962	0.401649	0.0315474	0.000711533	0.313231	0.729751	0.621589	0.851782	0.644902	0.549315	0.883728
P19823	P19823;CON__Q9TRI1	P19823	Inter-alpha-trypsin inhibitor heavy chain H2	Inter-alpha-trypsin inhibitor heavy chain H2	ITIH2	ITIH2	0.000216123	0.00225577	0.102707	0.939583	0.137259	0.000165005	0.0772594	0.0195304	1.10644	1.00071	0.904441	1.31909	1.19304	1.1922
P80748	P80748;A0A075B6K5	P80748	Ig lambda chain V-III region LOI	Ig lambda chain V-III region LOI	IGLV3-21	IGLV3-21	0.000216307	0.00225577	0.966084	0.33317	0.368092	0.0195932	0.000143464	0.0114671	0.916951	1.1337	1.23638	1.55954	1.92818	1.70079
A0A075B6S5	A0A075B6S5	A0A075B6S5	Immunoglobulin kappa variable 1-27	Immunoglobulin kappa variable 1-27	IGKV1-27	IGKV1-27	0.000303537	0.00307752	0.000194535	0.0604249	0.128672	0.128672	0.917598	0.0756267	1.66003	1.33488	0.804133	1.29072	1.03791	0.777527
P02765	P02765	P02765;CON__P12763	Alpha-2-HS-glycoprotein;Alpha-2-HS-glycoprotein chain A;Alpha-2-HS-glycoprotein chain B	Alpha-2-HS-glycoprotein;Alpha-2-HS-glycoprotein chain A;Alpha-2-HS-glycoprotein chain B	AHSG	AHSG	0.000356449	0.00344043	0.0571168	0.000224902	0.924123	1	1	0.281515	1.2305	1.35932	1.10469	0.783091	0.865075	0.636402
P02787	P02787;CON__Q2HJF0;CON__Q29443;CON__Q0IIK2	P02787;CON__Q2HJF0;CON__Q29443;CON__Q0IIK2	Serotransferrin	Serotransferrin	TF	TF	0.000359324	0.00344043	1	1	1	0.00240198	0.00240198	0.000372224	0.993617	1.04186	1.04855	0.587869	0.616409	0.591645
P05543	P05543;CON__Q9TT36	P05543;CON__Q9TT36	Thyroxine-binding globulin	Thyroxine-binding globulin	SERPINA7	SERPINA7	0.000367608	0.00344043	0.377137	0.645699	0.32958	0.000304743	0.00481635	0.00190547	1.06365	0.924044	0.868751	1.62713	1.41357	1.52976
P04003	P04003;CON__Q28065	P04003;CON__Q28065	C4b-binding protein alpha chain	C4b-binding protein alpha chain	C4BPA	C4BPA	0.000415107	0.00378785	1	0.000237486	0.25456	1	1	0.286627	1.13206	1.51013	1.33397	0.47327	0.63133	0.418062
P00558	P00558	P00558	Phosphoglycerate kinase 1	Phosphoglycerate kinase 1	PGK1	PGK1	0.000434858	0.0038713	0.000545814	0.580519	0.142331	0.142331	0.901516	0.580519	1.30394	1.1301	0.86668	1.22266	1.05965	0.937665
A0A0B4J1U3	A0A0B4J1U3	A0A0B4J1U3	Immunoglobulin lambda variable 1-36	Immunoglobulin lambda variable 1-36	IGLV1-36	IGLV1-36	0.000488408	0.0042445	0.880993	0.880993	0.880993	0.00169459	0.00251205	0.00251205	0.784153	0.96032	1.22466	0.284918	0.348928	0.363346
A0A075B6H9		A0A075B6H9		Immunoglobulin lambda variable 4-69		IGLV4-69	0.000580077	0.00492391	0.207923	0.742078	0.710661	0.00081597	0.0801676	0.0196909	1.35771	1.43533	1.05717	2.29811	2.42951	1.69264
P05106	P05106	P05106	Integrin beta-3	Integrin beta-3	ITGB3	ITGB3	0.000867984	0.00704032	0.758594	0.124357	0.235233	0.0816803	0.000609248	0.0816803	0.939056	1.30491	1.3896	1.46445	2.035	1.55949
P02776;P10720	P02776;P10720	P02776;P10720	Platelet factor 4;Platelet factor 4, short form;Platelet factor 4 variant;Platelet factor 4 variant(4-74);Platelet factor 4 variant(5-74);Platelet factor 4 variant(6-74)	Platelet factor 4;Platelet factor 4, short form;Platelet factor 4 variant;Platelet factor 4 variant(4-74);Platelet factor 4 variant(5-74);Platelet factor 4 variant(6-74)	PF4;PF4V1	PF4;PF4V1	0.000982959	0.00763362	1	1	1	0.0121587	0.0109395	0.00146757	0.986724	1.12142	1.13651	0.479577	0.545042	0.486029
P10643	P10643;CON__Q29RQ1	P10643;CON__Q29RQ1	Complement component C7	Complement component C7	C7	C7	0.000979321	0.00763362	0.00266778	0.0633518	0.260056	0.260056	0.924004	0.0872367	0.660203	0.789352	1.19562	0.821051	0.981665	1.24363
P01859	P01859	P01859	Ig gamma-2 chain C region	Ig gamma-2 chain C region	IGHG2	IGHG2	0.00104258	0.00780751	0.475051	0.327091	0.829182	0.327091	0.327091	0.00070275	1.22364	1.25159	1.02283	0.774917	0.792611	0.633286
P04196	P04196	P04196	Histidine-rich glycoprotein	Histidine-rich glycoprotein	HRG	HRG	0.00104813	0.00780751	0.0137623	0.0392988	1	0.0137623	0.0392988	1	1.25461	1.22564	0.976915	1.30298	1.2729	1.03856
P08603	P08603	P08603	Complement factor H	Complement factor H	CFH	CFH	0.00112062	0.00818055	0.695574	0.123182	0.349271	0.0196587	0.154763	0.00193498	1.02668	1.16874	1.13836	0.685865	0.780764	0.668041
P01860	P01860	P01860	Ig gamma-3 chain C region	Ig gamma-3 chain C region	IGHG3	IGHG3	0.001151	0.00823754	0.863615	0.51183	0.863615	0.0175834	0.0345966	0.000929365	1.03176	1.22184	1.18423	0.417662	0.494608	0.404807
P0DOX5;P01857	P0DOX5;P01857	P0DOX5;P01857	Ig gamma-1 chain C region	Ig gamma-1 chain C region	IGHG1	IGHG1	0.00119386	0.00838001	0.613816	0.254697	0.254697	0.00780835	0.254697	0.00445644	0.933928	1.0906	1.16776	0.76501	0.893348	0.819131
A0A075B6P5;P01615;A0A087WW87;P01614		A0A075B6P5;P01615;A0A087WW87;P01614		Ig kappa chain V-II region FR;Ig kappa chain V-II region Cum		IGKV2D-28;IGKV2-40	0.00125442	0.00863893	0.198184	0.715153	0.715153	0.00170517	0.0271159	0.0582299	0.718045	0.903174	1.25782	0.51855	0.652245	0.722169
P08571	P08571	P08571	Monocyte differentiation antigen CD14;Monocyte differentiation antigen CD14, urinary form;Monocyte differentiation antigen CD14, membrane-bound form	Monocyte differentiation antigen CD14;Monocyte differentiation antigen CD14, urinary form;Monocyte differentiation antigen CD14, membrane-bound form	CD14	CD14	0.00129168	0.00873081	0.501919	0.828316	0.501919	0.00808268	0.0507299	0.0145133	0.841863	1.00104	1.18907	0.642928	0.764489	0.763697
P02749	P02749;CON__P17690	P02749;CON__P17690	Beta-2-glycoprotein 1	Beta-2-glycoprotein 1	APOH	APOH	0.00135822	0.00901361	0.649683	0.278945	0.66075	0.0294989	0.0354922	0.00105795	1.29926	1.42892	1.0998	0.187392	0.206093	0.14423
Q92686		Q92686		Neurogranin;NEUG(55-78)		NRGN	0.00138775	0.00904513	1	0.00247501	0.0220173	1	0.686	1	1.04593	1.67081	1.59744	0.787286	1.25764	0.752713
P02766	P02766	P02766	Transthyretin	Transthyretin	TTR	TTR	0.00167584	0.0107313	0.00933886	0.314863	0.110133	0.00299616	0.110769	0.341804	1.45318	1.07643	0.740735	1.65259	1.22413	1.13722
P05154	P05154	P05154	Plasma serine protease inhibitor	Plasma serine protease inhibitor	SERPINA5	SERPINA5	0.00170849	0.0107517	0.257742	0.242342	0.871613	0.259751	0.257742	0.00179156	0.793159	0.823398	1.03812	1.17707	1.22194	1.48402
P00742	P00742	P00742	Coagulation factor X;Factor X light chain;Factor X heavy chain;Activated factor Xa heavy chain	Coagulation factor X;Factor X light chain;Factor X heavy chain;Activated factor Xa heavy chain	F10	F10	0.00195834	0.0119132	1	1	1	0.0603678	0.00980635	0.0180276	0.924428	0.905996	0.980061	0.763025	0.747811	0.825402
P01817	P01817	P01817	Ig heavy chain V-II region MCE	Ig heavy chain V-II region MCE	IGHV2-5	IGHV2-5	0.00192754	0.0119132	0.00245514	0.0782817	0.224365	0.134152	0.561676	0.224365	3.2955	2.50224	0.759291	2.25908	1.7153	0.685506
P00740	P00740	P00740	Coagulation factor IX;Coagulation factor IXa light chain;Coagulation factor IXa heavy chain	Coagulation factor IX;Coagulation factor IXa light chain;Coagulation factor IXa heavy chain	F9	F9	0.00202102	0.012093	0.796003	0.231002	0.796003	0.00947966	0.0195421	0.00206695	0.899901	0.834646	0.927487	1.35587	1.25756	1.50669
A0A0B4J2H0	A0A0B4J2H0		Immunoglobulin heavy variable 1-69D		IGHV1-69D		0.00222495	0.0130985	0.527642	0.0374417	0.00969425	NaN	NaN	NaN	0.646095	1.58708	2.45641	NaN	NaN	NaN
P80108	P80108	P80108	Phosphatidylinositol-glycan-specific phospholipase D	Phosphatidylinositol-glycan-specific phospholipase D	GPLD1	GPLD1	0.00249901	0.0144784	0.724132	0.150042	0.724132	0.724132	0.724132	0.00251347	0.767049	0.741266	0.966387	1.25191	1.20983	1.63211
A0A0C4DH72	A0A0C4DH72	A0A0C4DH72	Immunoglobulin kappa variable 1-6	Immunoglobulin kappa variable 1-6	IGKV1-6	IGKV1-6	0.00266714	0.0152111	0.00158348	0.202163	0.339957	0.367937	0.781776	0.113171	1.40562	1.29473	0.921114	1.08725	1.00148	0.7735
O00391	O00391	O00391	Sulfhydryl oxidase 1	Sulfhydryl oxidase 1	QSOX1	QSOX1	0.00274308	0.0154035	0.0173098	0.00787767	0.7003	0.27794	0.491041	0.7003	0.531679	0.578864	1.08875	0.639165	0.695888	1.20216
P21333	P21333;O75369	P21333;O75369	Filamin-A	Filamin-A	FLNA	FLNA	0.00281474	0.0155664	0.0332349	0.536943	0.379766	0.00996695	0.31902	0.379766	1.19905	1.08184	0.902252	1.45423	1.31208	1.21282
P00734	P00734;CON__P00735	P00734;CON__P00735	Prothrombin;Activation peptide fragment 1;Activation peptide fragment 2;Thrombin light chain;Thrombin heavy chain	Prothrombin;Activation peptide fragment 1;Activation peptide fragment 2;Thrombin light chain;Thrombin heavy chain	F2	F2	0.00295481	0.0160971	0.344995	0.9539	0.344995	0.00294683	0.0192712	0.0121464	0.870145	1.01407	1.1654	0.552352	0.643712	0.634781
P01717	P01717	P01717	Immunoglobulin lambda variable 3-25	Immunoglobulin lambda variable 3-25	IGLV3-25	IGLV3-25	0.0031698	0.0169038	1	1	1	0.605956	0.0107838	0.0272356	0.856664	0.834966	0.974673	1.80619	1.76045	2.1084
Q96PD5	Q96PD5;CON__ENSEMBL:ENSBTAP00000016285	Q96PD5;CON__ENSEMBL:ENSBTAP00000016285	N-acetylmuramoyl-L-alanine amidase	N-acetylmuramoyl-L-alanine amidase	PGLYRP2	PGLYRP2	0.0031955	0.0169038	0.0253678	0.601516	0.186923	0.753113	0.186923	0.0313472	1.29968	1.07862	0.829914	0.904528	0.75068	0.695963
P08697	P08697;CON__P28800	P08697;CON__P28800	Alpha-2-antiplasmin	Alpha-2-antiplasmin	SERPINF2	SERPINF2	0.00324358	0.016913	0.850552	0.850552	0.794177	0.00408161	0.0128057	0.00408161	1.04538	0.964608	0.922734	1.38002	1.27339	1.32011
O95445	O95445	O95445	Apolipoprotein M	Apolipoprotein M	APOM	APOM	0.00329506	0.0169394	1	0.679025	1	0.0188173	0.0037285	0.0188173	0.902366	0.874044	0.968613	0.498277	0.482637	0.552189
P02647	P02647;CON__P15497	P02647;CON__P15497	Apolipoprotein A-I;Proapolipoprotein A-I;Truncated apolipoprotein A-I	Apolipoprotein A-I;Proapolipoprotein A-I;Truncated apolipoprotein A-I	APOA1	APOA1	0.00346257	0.0173129	0.616989	0.0492378	0.616989	0.14277	0.616989	0.00908795	0.916476	0.837684	0.914027	1.16835	1.0679	1.27483
P19827	P19827;CON__Q0VCM5	P19827;CON__Q0VCM5	Inter-alpha-trypsin inhibitor heavy chain H1	Inter-alpha-trypsin inhibitor heavy chain H1	ITIH1	ITIH1	0.00343016	0.0173129	1	1	0.752367	0.00298059	0.0161142	0.00718279	1.00351	0.943916	0.940613	1.28173	1.20562	1.27725
P05546	P05546;CON__ENSEMBL:ENSBTAP00000018574	P05546;CON__ENSEMBL:ENSBTAP00000018574	Heparin cofactor 2	Heparin cofactor 2	SERPIND1	SERPIND1	0.0040469	0.0199611	1	0.866228	1	0.0446873	0.0501053	0.00340598	0.953428	0.921757	0.966783	1.21048	1.17027	1.26961
Q9BQE3;P68363;Q71U36;P0DPH8;P0DPH7;Q6PEY2		Q9BQE3;P68363;Q71U36;P0DPH8;P0DPH7;Q6PEY2;Q9NY65;Q9H853		Tubulin alpha-1C chain;Tubulin alpha-1B chain;Tubulin alpha-1A chain;Tubulin alpha-3E chain		TUBA1C;TUBA1B;TUBA1A;TUBA3E	0.00419631	0.020422	0.374237	0.0326401	1	1	1	0.0256426	0.797796	0.695904	0.872283	1.15603	1.00839	1.44903
P04275	P04275	P04275	von Willebrand factor;von Willebrand antigen 2	von Willebrand factor;von Willebrand antigen 2	VWF	VWF	0.00439823	0.0211231	0.609226	0.00236287	0.763085	0.763085	0.271766	0.712736	0.643342	0.403442	0.627104	0.88292	0.553682	1.3724
Q9UGM5	Q9UGM5	Q9UGM5	Fetuin-B	Fetuin-B	FETUB	FETUB	0.00488133	0.0231388	0.805041	0.904189	0.904189	0.00912889	0.00912889	0.0282062	1.10607	1.03753	0.938035	1.55894	1.46234	1.40944
Q06033	Q06033	Q06033;CON__Q0V8M9	Inter-alpha-trypsin inhibitor heavy chain H3	Inter-alpha-trypsin inhibitor heavy chain H3	ITIH3	ITIH3	0.00513552	0.0237274	0.410752	0.132435	0.917303	0.8275	0.917303	0.00986925	0.784681	0.759797	0.968287	1.17968	1.14227	1.50339
Q08380	Q08380	Q08380	Galectin-3-binding protein	Galectin-3-binding protein	LGALS3BP	LGALS3BP	0.0051044	0.0237274	0.0243806	1	0.0345624	1	0.283416	0.283416	0.60485	0.859866	1.42162	0.702222	0.998291	1.16099
A0A0C4DH31	A0A0C4DH31	A0A0C4DH31	Immunoglobulin heavy variable 1-18	Immunoglobulin heavy variable 1-18	IGHV1-18	IGHV1-18	0.00543492	0.0247968	0.385236	0.385236	0.320279	0.0484096	0.385236	0.0144276	0.832727	1.29375	1.55363	0.485069	0.753615	0.582506
P02774	P02774;CON__Q3MHN5;CON__ENSEMBL:ENSBTAP00000018229	P02774;CON__Q3MHN5;CON__ENSEMBL:ENSBTAP00000018229	Vitamin D-binding protein	Vitamin D-binding protein	GC	GC	0.00563565	0.0250855	0.589562	0.0431184	0.589562	0.197585	0.460086	0.0225246	1.12309	1.27036	1.13114	0.469929	0.531553	0.418426
P68871	P68871	P68871	Hemoglobin subunit beta;LVV-hemorphin-7;Spinorphin	Hemoglobin subunit beta;LVV-hemorphin-7;Spinorphin	HBB	HBB	0.00561515	0.0250855	0.0234191	0.12531	0.694245	0.0403371	0.162771	0.869317	0.579228	0.853064	1.47276	0.49935	0.735423	0.862096
P00736	P00736	P00736	Complement C1r subcomponent;Complement C1r subcomponent heavy chain;Complement C1r subcomponent light chain	Complement C1r subcomponent;Complement C1r subcomponent heavy chain;Complement C1r subcomponent light chain	C1R	C1R	0.00578042	0.0254199	0.0948973	0.364638	0.582212	0.582212	0.194102	0.0119531	1.19419	1.10073	0.921738	0.840277	0.774515	0.703636
O43866	O43866	O43866	CD5 antigen-like	CD5 antigen-like	CD5L	CD5L	0.00597073	0.0257372	0.615943	0.209276	0.615943	0.209276	0.209276	0.00420482	1.30455	1.37086	1.05083	0.426508	0.448186	0.326938
P06727	P06727	P06727	Apolipoprotein A-IV	Apolipoprotein A-IV	APOA4	APOA4	0.00599359	0.0257372	0.125761	0.00644214	0.742124	0.742124	0.387266	0.387266	0.740073	0.691359	0.934177	0.905881	0.846253	1.22404
P02747	P02747	P02747	Complement C1q subcomponent subunit C	Complement C1q subcomponent subunit C	C1QC	C1QC	0.00641195	0.0272135	0.00469562	0.336969	0.127779	0.210731	0.849122	0.336969	0.815775	0.92162	1.12975	0.889345	1.00474	1.09018
Q96IY4	Q96IY4	Q96IY4	Carboxypeptidase B2	Carboxypeptidase B2	CPB2	CPB2	0.00713518	0.029935	1	1	1	0.0149586	0.00959465	0.00959465	0.935249	0.944254	1.00963	1.3475	1.36048	1.44079
Q86UX7	Q86UX7	Q86UX7	Fermitin family homolog 3	Fermitin family homolog 3	FERMT3	FERMT3	0.00744514	0.0308804	0.169186	0.884317	0.253366	0.00469384	0.253366	0.253366	1.28303	1.03468	0.806435	1.70634	1.37606	1.32994
A0A075B6K0	A0A075B6K0		Immunoglobulin lambda variable 3-16		IGLV3-16		0.0077328	0.0317131	0.00654653	0.218807	0.218807	NaN	NaN	NaN	0.399642	0.775219	1.93979	NaN	NaN	NaN
P06396;CON__Q3SX14	P06396;CON__Q3SX14;REV__Q6TDU7	P06396;CON__Q3SX14;REV__Q6TDU7	Gelsolin	Gelsolin	GSN	GSN	0.00807291	0.0327402	0.056059	0.0757367	0.64157	0.0691445	0.131892	0.685108	1.21939	1.12055	0.91894	1.21548	1.11695	0.996793
P01624	P01624	P01624;A0A0C4DH55;A0A075B6H7	Ig kappa chain V-III region POM	Ig kappa chain V-III region POM	IGKV3-15	IGKV3-15	0.00823453	0.0330286	0.229691	0.896801	0.241839	0.00540222	0.468613	0.397127	0.747315	1.01337	1.35602	0.695338	0.942892	0.930448
P35542	P35542	P35542	Serum amyloid A-4 protein	Serum amyloid A-4 protein	SAA4	SAA4	0.00921162	0.0365461	0.138106	0.0166378	0.956354	0.327692	0.118182	0.806923	0.757583	0.737902	0.974021	0.855889	0.833654	1.12976
Q9GZQ6	Q9GZQ6		Neuropeptide FF receptor 1		NPFFR1		0.00938773	0.0368443	NaN	0.00752915	NaN	NaN	NaN	NaN	NaN	1.82795	NaN	NaN	NaN	NaN
P02654	P02654	P02654	Apolipoprotein C-I;Truncated apolipoprotein C-I	Apolipoprotein C-I;Truncated apolipoprotein C-I	APOC1	APOC1	0.0100445	0.0390027	0.0320304	0.311478	0.460584	0.0299652	0.311478	0.919045	1.33023	1.17358	0.882239	1.43671	1.26753	1.08005
A0A0B4J1U7	A0A0B4J1U7	A0A0B4J1U7	Immunoglobulin heavy variable 6-1	Immunoglobulin heavy variable 6-1	IGHV6-1	IGHV6-1	0.0103521	0.0396882	0.646479	0.955964	0.646479	0.0317441	0.166158	0.145315	0.600405	0.87032	1.44956	0.536358	0.777481	0.893328
P01009	P01009	P01009	Alpha-1-antitrypsin;Short peptide from AAT	Alpha-1-antitrypsin;Short peptide from AAT	SERPINA1	SERPINA1	0.0106538	0.0396882	0.477943	0.477943	0.852169	0.477943	0.477943	0.00660926	0.917847	0.919018	1.00128	1.11327	1.11469	1.21291
P25311	P25311	P25311	Zinc-alpha-2-glycoprotein	Zinc-alpha-2-glycoprotein	AZGP1	AZGP1	0.0104763	0.0396882	0.925028	0.521227	0.925028	0.0466548	0.0725187	0.00784665	1.01182	1.14868	1.13526	0.310299	0.35227	0.306674
Q13790	Q13790	Q13790	Apolipoprotein F	Apolipoprotein F	APOF	APOF	0.010656	0.0396882	0.542869	0.321962	0.755239	0.0354906	0.0118228	0.139379	1.09015	1.17782	1.08042	1.50384	1.62478	1.37948
P01876	P01876	P01876	Ig alpha-1 chain C region	Ig alpha-1 chain C region	IGHA1	IGHA1	0.0124341	0.0458427	0.421198	0.722616	0.722616	0.014358	0.0564265	0.195208	0.745319	0.855268	1.14752	0.608295	0.69803	0.816154
A0A075B6P5;P01615	A0A075B6P5;P01615		Ig kappa chain V-II region FR		IGKV2D-28		0.0133625	0.048773	0.770413	0.0461814	0.0468092	NaN	NaN	NaN	0.940201	1.26599	1.34651	NaN	NaN	NaN
P01780	P01780	P01780;A0A0B4J1V1;P01763;P01762;A0A0C4DH32	Immunoglobulin heavy variable 3-7	Immunoglobulin heavy variable 3-7	IGHV3-7	IGHV3-7	0.0136209	0.049224	0.89721	0.89721	0.683798	0.0297837	0.12235	0.0297837	0.840878	0.656753	0.781033	1.64928	1.28814	1.96137
A0A0C4DH43;P01814	A0A0C4DH43;P01814		Immunoglobulin heavy variable 2-70D		IGHV2-70D		0.0138005	0.0493843	NaN	0.0124052	NaN	NaN	NaN	NaN	NaN	2.04568	NaN	NaN	NaN	NaN
Q03591	Q03591	Q03591;Q9BXR6	Complement factor H-related protein 1	Complement factor H-related protein 1	CFHR1	CFHR1	0.0146925	0.0520657	1	1	1	0.0208291	0.0418974	0.0208291	0.783166	0.919209	1.17371	0.263191	0.308909	0.33606
P69905	P69905	P69905	Hemoglobin subunit alpha	Hemoglobin subunit alpha	HBA1	HBA1	0.0149117	0.0523344	0.111616	0.220358	0.750106	0.044514	0.111616	0.6741	0.643479	0.970341	1.50796	0.491212	0.740728	0.763369
P12814;O43707		P12814;O43707;P35609;Q08043		Alpha-actinin-1;Alpha-actinin-4		ACTN1;ACTN4	0.0151046	0.0525063	0.0479966	0.490144	0.490144	0.0291781	0.410262	0.620455	1.35513	1.14502	0.844954	1.44377	1.21992	1.06541
P0DOX8;B9A064;P0CG04	P0DOX8;B9A064;P0CG04	P0DOX8;B9A064;P0CG04	Immunoglobulin lambda-like polypeptide 5;Ig lambda-1 chain C regions	Immunoglobulin lambda-like polypeptide 5;Ig lambda-1 chain C regions	IGLL5;IGLC1	IGLL5;IGLC1	0.0158842	0.0546957	0.842065	0.205749	0.469318	0.469318	0.0119869	0.469318	0.969817	1.1339	1.16919	1.14033	1.33326	1.17582
P00747	P00747;CON__P06868;Q15195	P00747;CON__P06868;Q15195	Plasminogen;Plasmin heavy chain A;Activation peptide;Angiostatin;Plasmin heavy chain A, short form;Plasmin light chain B	Plasminogen;Plasmin heavy chain A;Activation peptide;Angiostatin;Plasmin heavy chain A, short form;Plasmin light chain B	PLG	PLG	0.0162753	0.0555184	0.654661	0.0110889	0.654661	1	1	0.593866	1.09625	1.23193	1.12377	0.84783	0.952765	0.773394
P02748	P02748;CON__Q3MHN2;REV__Q4AC99;Q96BY6	P02748;CON__Q3MHN2;REV__Q4AC99;Q96BY6	Complement component C9;Complement component C9a;Complement component C9b	Complement component C9;Complement component C9a;Complement component C9b	C9	C9	0.0172252	0.0571563	0.0339713	0.398311	0.604454	0.941842	0.707915	0.191996	0.785124	0.882115	1.12354	0.912914	1.02569	1.16276
P0DP03;P01768	P0DP03;P01768	P0DP03;P01768	Ig heavy chain V-III region CAM	Ig heavy chain V-III region CAM	IGHV3-30-5	IGHV3-30-5	0.0171102	0.0571563	1	1	1	0.184268	0.0334977	0.0271629	0.949832	0.957748	1.00833	0.473084	0.477027	0.498071
P02746	P02746	P02746	Complement C1q subcomponent subunit B	Complement C1q subcomponent subunit B	C1QB	C1QB	0.017625	0.0579562	0.0344241	0.161516	0.996124	0.177218	0.449105	0.996124	0.808512	0.866704	1.07197	0.827078	0.886606	1.02296
P12814	P12814;O43707;P35609;Q08043		Alpha-actinin-1		ACTN1		0.0185771	0.0605413	0.0628162	0.703861	0.0421374	NaN	NaN	NaN	1.34455	0.947832	0.704944	NaN	NaN	NaN
P03952	P03952	P03952	Plasma kallikrein;Plasma kallikrein heavy chain;Plasma kallikrein light chain	Plasma kallikrein;Plasma kallikrein heavy chain;Plasma kallikrein light chain	KLKB1	KLKB1	0.0187886	0.0606888	0.730362	0.28019	0.730362	0.0960161	0.0185372	0.28019	1.02538	1.13681	1.10867	1.25696	1.39356	1.22585
O00151	O00151	O00151	PDZ and LIM domain protein 1	PDZ and LIM domain protein 1	PDLIM1	PDLIM1	0.0190236	0.060909	0.462021	0.212002	0.695508	0.462021	0.462021	0.0180116	1.13591	1.19458	1.05165	0.743995	0.782424	0.654979
P60709	P60709;Q6S8J3;Q562R1;A5A3E0;P0CG38;Q9BYX7;P0CG39	P60709;Q6S8J3;Q562R1;A5A3E0;P0CG38;P0CG39;Q9BYX7	Actin, cytoplasmic 1;Actin, cytoplasmic 1, N-terminally processed	Actin, cytoplasmic 1;Actin, cytoplasmic 1, N-terminally processed	ACTB	ACTB	0.0199311	0.0631212	0.467849	0.922192	0.467849	0.0236481	0.467849	0.467849	1.02803	0.98389	0.957059	1.23484	1.18182	1.20117
Q9HCU4		Q9HCU4		Cadherin EGF LAG seven-pass G-type receptor 2		CELSR2	0.0200604	0.0631212	0.626279	0.0147049	0.938594	0.938594	0.297825	0.739957	1.61529	1.61329	0.998763	1.25716	1.25561	0.778287
P01782	P01782		Immunoglobulin heavy variable 3-9		IGHV3-9		0.0204228	0.0637123	0.0406254	0.531481	0.0499468	NaN	NaN	NaN	0.304201	0.860075	2.82732	NaN	NaN	NaN
P01594;P01593	P01594;P01593	P01594;P01593	Ig kappa chain V-I region AU;Ig kappa chain V-I region AG	Ig kappa chain V-I region AU;Ig kappa chain V-I region AG	IGKV1-33	IGKV1-33	0.0229643	0.0710337	0.405394	0.405394	0.899356	0.0608344	0.0344422	0.393766	1.01029	0.919868	0.910496	1.56018	1.42054	1.54429
A0A0C4DH67;A0A0C4DH69	A0A0C4DH67;A0A0C4DH69	A0A0C4DH67;A0A0C4DH69	Immunoglobulin kappa variable 1-8	Immunoglobulin kappa variable 1-8	IGKV1-8;IGKV1-9	IGKV1-8;IGKV1-9	0.0244378	0.0749563	1	0.210118	1	1	1	0.0295366	1.40161	2.51187	1.79214	0.825427	1.47928	0.588915
P07355;A6NMY6		P07355;A6NMY6		Annexin A2;Putative annexin A2-like protein		ANXA2;ANXA2P2	0.0247242	0.0752028	0.156495	0.085622	1	0.191962	0.111286	1	0.433183	0.468257	1.08097	0.561723	0.607205	1.29673
P61224;P62834;A6NIZ1		P61224;P62834;A6NIZ1		Ras-related protein Rap-1b;Ras-related protein Rap-1A;Ras-related protein Rap-1b-like protein		RAP1B;RAP1A	0.0251345	0.075819	0.480236	0.763044	0.442405	0.763044	0.0899879	0.0607514	1.23014	0.930431	0.756363	0.850448	0.643247	0.691343
P0DOX2;P01877	P0DOX2;P01877;A0A0J9YVY3	P0DOX2;P01877	Ig alpha-2 chain C region	Ig alpha-2 chain C region	IGHA2	IGHA2	0.0266522	0.0797381	0.96071	0.570621	0.570621	0.509735	0.0167081	0.250658	0.744538	0.96672	1.29842	1.41154	1.83276	1.89585
P04430	P04430	P04430	Immunoglobulin kappa variable 1-16	Immunoglobulin kappa variable 1-16	IGKV1-16	IGKV1-16	0.0280995	0.0833846	0.0575674	0.11475	1	0.446739	0.731797	1	1.33572	1.27108	0.951603	1.19528	1.13743	0.894853
A0A0A0MS15	A0A0A0MS15	A0A0A0MS15	Immunoglobulin heavy variable 3-49	Immunoglobulin heavy variable 3-49	IGHV3-49	IGHV3-49	0.0332426	0.0978512	0.796692	0.544425	0.544425	0.573002	0.0214199	0.544425	0.894188	0.730688	0.817152	0.799075	0.652966	0.893632
P0C0L5	P0C0L5	P0C0L5	Complement C4-B;Complement C4 beta chain;Complement C4-B alpha chain;C4a anaphylatoxin;C4b-B;C4d-B;Complement C4 gamma chain	Complement C4-B;Complement C4 beta chain;Complement C4-B alpha chain;C4a anaphylatoxin;C4b-B;C4d-B;Complement C4 gamma chain	C4B	C4B	0.0336761	0.0983342	0.897271	0.397112	0.457351	0.457351	0.0226099	0.397112	1.00072	1.16481	1.16396	1.12473	1.30915	1.12392
Q14520	Q14520	Q14520	Hyaluronan-binding protein 2;Hyaluronan-binding protein 2 50 kDa heavy chain;Hyaluronan-binding protein 2 50 kDa heavy chain alternate form;Hyaluronan-binding protein 2 27 kDa light chain;Hyaluronan-binding protein 2 27 kDa light chain alternate form	Hyaluronan-binding protein 2;Hyaluronan-binding protein 2 50 kDa heavy chain;Hyaluronan-binding protein 2 50 kDa heavy chain alternate form;Hyaluronan-binding protein 2 27 kDa light chain;Hyaluronan-binding protein 2 27 kDa light chain alternate form	HABP2	HABP2	0.0347499	0.100664	1	1	1	0.0545918	0.0804072	0.0390601	0.803098	0.888888	1.10682	0.495101	0.54799	0.616489
O75882	O75882	O75882	Attractin	Attractin	ATRN	ATRN	0.0354876	0.101195	0.980774	0.983929	0.983929	0.360284	0.0530537	0.0338702	0.869674	0.920877	1.05888	1.18104	1.25057	1.35802
P36980	P36980	P36980	Complement factor H-related protein 2	Complement factor H-related protein 2	CFHR2	CFHR2	0.0352594	0.101195	1	1	1	0.211769	0.13475	0.0329603	0.924083	1.04418	1.12996	0.375496	0.424296	0.406344
Q15582	Q15582	Q15582	Transforming growth factor-beta-induced protein ig-h3	Transforming growth factor-beta-induced protein ig-h3	TGFBI	TGFBI	0.0357783	0.101233	1	1	1	0.491086	0.0456211	0.0456211	0.81715	0.89215	1.09178	1.21804	1.32983	1.49059
P0DP08;P0DP06;A0A0C4DH41;P01825;P06331;P01824		P0DP08;P0DP06;A0A0C4DH41;P01825;P06331;P01824		Ig heavy chain V-II region NEWM;Ig heavy chain V-II region ARH-77;Ig heavy chain V-II region WAH		IGHV4-61	0.0365358	0.102581	0.780052	0.780052	0.780052	0.115905	0.0798381	0.338721	0.701251	0.729365	1.04009	0.493847	0.513646	0.704237
P04075	P04075;P05062	P04075	Fructose-bisphosphate aldolase A	Fructose-bisphosphate aldolase A	ALDOA	ALDOA	0.0388028	0.108115	0.758474	0.41216	0.41216	0.41216	0.0330672	0.300653	0.924968	1.2641	1.36665	1.19327	1.63078	1.29007
P01834	P01834	P01834	Ig kappa chain C region	Ig kappa chain C region	IGKC	IGKC	0.0396344	0.109595	1	1	1	1	0.0350606	0.201807	0.98522	1.00767	1.02279	1.24132	1.26961	1.25995
P02655	P02655	P02655	Apolipoprotein C-II;Proapolipoprotein C-II	Apolipoprotein C-II;Proapolipoprotein C-II	APOC2	APOC2	0.0403404	0.110232	0.697513	0.697513	0.448852	0.0853818	0.697513	0.159382	0.730832	0.954736	1.30637	0.659895	0.862065	0.902936
P06681	P06681	P06681	Complement C2;Complement C2b fragment;Complement C2a fragment	Complement C2;Complement C2b fragment;Complement C2a fragment	C2	C2	0.0404689	0.110232	0.397838	0.102365	1	1	1	0.140472	0.835929	0.821614	0.982875	1.00005	0.982924	1.19633
P23142;CON__ENSEMBL:ENSBTAP00000016046		P23142;CON__ENSEMBL:ENSBTAP00000016046		Fibulin-1		FBLN1	0.0409473	0.110709	0.162739	0.598283	0.503854	0.0384454	0.503854	0.598283	0.686377	0.902257	1.31452	0.57458	0.755297	0.83712
P01861	P01861	P01861	Ig gamma-4 chain C region	Ig gamma-4 chain C region	IGHG4	IGHG4	0.0428281	0.113277	1	1	1	0.307756	0.290047	0.032101	1.04126	1.07293	1.03041	0.481054	0.495684	0.461991
P04217	P04217;CON__Q2KJF1	P04217;CON__Q2KJF1	Alpha-1B-glycoprotein	Alpha-1B-glycoprotein	A1BG	A1BG	0.0424654	0.113277	1	1	1	0.0814048	0.0814048	0.0814048	0.961813	0.991627	1.031	0.832121	0.857914	0.865158
P27169	P27169	P27169	Serum paraoxonase/arylesterase 1	Serum paraoxonase/arylesterase 1	PON1	PON1	0.0426241	0.113277	0.0319946	0.970123	0.331748	0.42496	0.983182	0.970123	1.29119	1.08118	0.837346	1.16731	0.977445	0.904057
A0A0B4J1X5	A0A0B4J1X5	A0A0B4J1X5;A0A0J9YVY3	Immunoglobulin heavy variable 3-74	Immunoglobulin heavy variable 3-74	IGHV3-74	IGHV3-74	0.0455979	0.119736	0.141216	0.379237	1	0.743997	1	0.465104	0.649682	0.85637	1.31814	0.774999	1.02156	1.19289
Q4V328		Q4V328		GRIP1-associated protein 1		GRIPAP1	0.0478198	0.124673	NaN	0.176904	NaN	NaN	0.101387	0.290077	NaN	0.353658	NaN	NaN	0.246993	0.698397
P02775	P02775	P02775	Platelet basic protein;Connective tissue-activating peptide III;TC-2;Connective tissue-activating peptide III(1-81);Beta-thromboglobulin;Neutrophil-activating peptide 2(74);Neutrophil-activating peptide 2(73);Neutrophil-activating peptide 2;TC-1;Neutrophil-activating peptide 2(1-66);Neutrophil-activating peptide 2(1-63)	Platelet basic protein;Connective tissue-activating peptide III;TC-2;Connective tissue-activating peptide III(1-81);Beta-thromboglobulin;Neutrophil-activating peptide 2(74);Neutrophil-activating peptide 2(73);Neutrophil-activating peptide 2;TC-1;Neutrophil-activating peptide 2(1-66);Neutrophil-activating peptide 2(1-63)	PPBP	PPBP	0.0486015	0.125813	0.979139	0.122485	0.979139	0.945683	0.979139	0.0829559	1.09445	1.28212	1.17147	0.814484	0.954144	0.744191
A0A075B6S2;A2NJV5;A0A0A0MRZ7	A0A075B6S2;A2NJV5;A0A0A0MRZ7	A0A075B6S2;A2NJV5;A0A0A0MRZ7	Immunoglobulin kappa variable 2D-29	Immunoglobulin kappa variable 2D-29	IGKV2D-29;IGKV A18;IGKV2D-26	IGKV2D-29;IGKV A18;IGKV2D-26	0.05009	0.128258	0.131409	0.479497	0.479497	0.131409	0.479497	0.869189	0.460188	0.64721	1.4064	0.408722	0.574829	0.888164
P06702	P06702	P06702	Protein S100-A9	Protein S100-A9	S100A9	S100A9	0.0502488	0.128258	NaN	0.0420213	NaN	NaN	NaN	NaN	NaN	0.630726	NaN	NaN	NaN	NaN
P01701	P01701	P01701	Ig lambda chain V-I region NEW	Ig lambda chain V-I region NEW	IGLV1-51	IGLV1-51	0.0511774	0.128826	1	1	1	1	0.523757	0.0394586	1.31294	1.17704	0.896493	0.989404	0.886994	0.75358
P02656	P02656	P02656	Apolipoprotein C-III	Apolipoprotein C-III	APOC3	APOC3	0.0510766	0.128826	0.735434	0.735434	0.782709	0.0912776	0.0851566	0.556279	0.839005	0.855008	1.01907	0.760424	0.774929	0.906341
P13671	P13671	P13671	Complement component C6	Complement component C6	C6	C6	0.0524377	0.131094	0.71023	0.71023	0.71023	0.0800236	0.332104	0.0793832	0.957144	1.06399	1.11163	0.71537	0.795231	0.747401
Q9Y490	Q9Y490;Q9Y4G6	Q9Y490	Talin-1	Talin-1	TLN1	TLN1	0.0536852	0.1333	0.159512	1	1	0.122466	1	1	1.13203	1.092	0.964644	1.22604	1.18269	1.08305
P15169	P15169;CON__Q2KJ83	P15169;CON__Q2KJ83	Carboxypeptidase N catalytic chain	Carboxypeptidase N catalytic chain	CPN1	CPN1	0.0547723	0.13508	1	1	1	0.0917889	0.169756	0.0556118	1.03751	0.934025	0.900258	1.365	1.22885	1.31565
P49908	P49908	P49908	Selenoprotein P	Selenoprotein P	SEPP1	SEPP1	0.0560855	0.137391	1	1	1	0.159673	0.0809992	0.0732903	0.976012	0.978564	1.00261	1.83972	1.84454	1.88494
P02741	P02741	P02741	C-reactive protein;C-reactive protein(1-205)	C-reactive protein;C-reactive protein(1-205)	CRP	CRP	0.0567997	0.138213	0.323775	0.138208	1	0.375442	0.370791	1	0.480845	0.410922	0.854583	0.500956	0.428108	1.04182
Q9HBI1;Q9NVD7		Q9HBI1;Q9NVD7		Beta-parvin;Alpha-parvin		PARVB;PARVA	0.0580082	0.140218	0.347269	0.347269	0.347269	0.347269	0.783976	0.319568	0.613217	1.28694	2.09868	0.458623	0.9625	0.747896
P02743	P02743	P02743	Serum amyloid P-component;Serum amyloid P-component(1-203)	Serum amyloid P-component;Serum amyloid P-component(1-203)	APCS	APCS	0.0589812	0.141633	0.218111	0.146044	1	1	1	0.517499	0.823544	0.842703	1.02326	0.924287	0.94579	1.12233
P04278	P04278	P04278	Sex hormone-binding globulin	Sex hormone-binding globulin	SHBG	SHBG	0.063021	0.149368	0.830579	0.598567	0.830579	0.297005	0.598567	0.0615343	0.909427	1.09762	1.20693	0.589703	0.71173	0.648433
P23142	P23142;CON__ENSEMBL:ENSBTAP00000016046		Fibulin-1		FBLN1		0.0629416	0.149368	0.186502	0.186502	0.400677	NaN	NaN	NaN	0.640441	0.73952	1.1547	NaN	NaN	NaN
P61769	P61769	P61769	Beta-2-microglobulin;Beta-2-microglobulin form pI 5.3	Beta-2-microglobulin;Beta-2-microglobulin form pI 5.3	B2M	B2M	0.0639163	0.150513	1	1	1	0.133318	0.119336	0.119336	0.813188	0.86163	1.05957	0.597869	0.633485	0.735216
P02649	P02649;CON__Q03247	P02649;CON__Q03247	Apolipoprotein E	Apolipoprotein E	APOE	APOE	0.0655661	0.153408	0.389289	0.118367	1	1	1	0.383698	0.862847	0.842321	0.976211	0.986821	0.963345	1.14368
P02751	P02751	P02751	Fibronectin;Anastellin;Ugl-Y1;Ugl-Y2;Ugl-Y3	Fibronectin;Anastellin;Ugl-Y1;Ugl-Y2;Ugl-Y3	FN1	FN1	0.0681764	0.157496	0.144715	1	0.069418	0.400337	1	1	1.1973	0.857462	0.716162	1.20414	0.862361	1.00571
P0DJI9	P0DJI9	P0DJI9	Serum amyloid A-2 protein	Serum amyloid A-2 protein	SAA2	SAA2	0.0678548	0.157496	NaN	0.160117	NaN	NaN	0.0928729	0.636943	NaN	0.137455	NaN	NaN	0.170156	1.2379
P20851	P20851	P20851	C4b-binding protein beta chain	C4b-binding protein beta chain	C4BPB	C4BPB	0.0720184	0.165325	0.959596	0.986303	0.959596	0.273533	0.273533	0.273533	0.8561	1.05745	1.2352	0.625459	0.772565	0.730591
P02679	P02679	P02679	Fibrinogen gamma chain	Fibrinogen gamma chain	FGG	FGG	0.0731142	0.165756	0.277205	0.277205	1	1	1	0.167267	0.877234	0.88969	1.0142	1.0073	1.02161	1.14827
P43652	P43652;CON__REFSEQ:XP_585019	P43652;CON__REFSEQ:XP_585019	Afamin	Afamin	AFM	AFM	0.0729795	0.165756	0.470998	0.0681141	1	1	1	0.470998	1.15364	1.16048	1.00594	0.48632	0.489207	0.421554
P29622	P29622	P29622	Kallistatin	Kallistatin	SERPINA4	SERPINA4	0.0755892	0.169533	1	0.12691	0.351354	1	0.0658563	1	0.917453	0.713314	0.777494	1.00447	0.780968	1.09485
Q99880;Q99879;Q99877;Q93079;Q8N257;Q5QNW6;Q16778;P62807;P58876;P57053;P33778;P23527;P06899;O60814;A0A2R8Y619;Q96A08		Q99880;Q99879;Q99877;Q93079;Q8N257;Q5QNW6;Q16778;P62807;P58876;P57053;P33778;P23527;P06899;O60814;A0A2R8Y619;Q96A08		Histone H2B type 1-L;Histone H2B type 1-M;Histone H2B type 1-N;Histone H2B type 1-H;Histone H2B type 3-B;Histone H2B type 2-F;Histone H2B type 2-E;Histone H2B type 1-C/E/F/G/I;Histone H2B type 1-D;Histone H2B type F-S;Histone H2B type 1-B;Histone H2B type 1-O;Histone H2B type 1-J;Histone H2B type 1-K;Histone H2B type 1-A		HIST1H2BL;HIST1H2BM;HIST1H2BN;HIST1H2BH;HIST3H2BB;HIST2H2BF;HIST2H2BE;HIST1H2BC;HIST1H2BD;H2BFS;HIST1H2BB;HIST1H2BO;HIST1H2BJ;HIST1H2BK;HIST1H2BA	0.0757091	0.169533	0.902489	0.893981	0.893981	0.893981	0.111734	0.893981	0.983289	0.823042	0.83703	0.870376	0.72853	0.885168
P00739	P00739	P00739	Haptoglobin-related protein	Haptoglobin-related protein	HPR	HPR	0.0762329	0.169665	0.138918	0.177523	1	1	1	0.545202	1.29805	1.12244	0.864715	0.560657	0.484808	0.431924
A0A0C4DH38	A0A0C4DH38	A0A0C4DH38	Immunoglobulin heavy variable 5-51	Immunoglobulin heavy variable 5-51	IGHV5-51	IGHV5-51	0.0768374	0.169974	0.551194	0.551194	0.74576	0.25804	0.111822	0.547989	1.36863	1.17368	0.857557	1.59923	1.37143	1.16849
P05156	P05156	P05156	Complement factor I;Complement factor I heavy chain;Complement factor I light chain	Complement factor I;Complement factor I heavy chain;Complement factor I light chain	CFI	CFI	0.0796728	0.175184	1	0.398236	1	1	1	0.102003	1.1007	1.29677	1.17813	0.884955	1.04259	0.803989
P07996;CON__Q28194	P07996;CON__Q28194;P35442	P07996;CON__Q28194	Thrombospondin-1	Thrombospondin-1	THBS1	THBS1	0.0858775	0.187696	0.107011	1	0.305482	0.249181	1	1	1.27737	1.03289	0.808608	1.23378	0.997644	0.965874
P55056	P55056	P55056	Apolipoprotein C-IV	Apolipoprotein C-IV	APOC4	APOC4	0.0864412	0.187804	1	1	1	0.3423	0.0960965	0.273628	0.987604	0.841486	0.852048	0.695116	0.592272	0.703841
P04433;A0A0A0MRZ8		P04433;A0A0A0MRZ8		Ig kappa chain V-III region VG		IGKV3D-11	0.0874135	0.188792	0.420966	0.420966	1	1	1	0.329788	0.66922	1.22484	1.83025	0.778813	1.42543	1.16376
Q96KN2	Q96KN2	Q96KN2	Beta-Ala-His dipeptidase	Beta-Ala-His dipeptidase	CNDP1	CNDP1	0.0889711	0.190237	1	1	1	0.155172	0.155172	0.302482	1.10824	1.10476	0.996865	1.64374	1.63858	1.4832
P67936	P67936;CON__Q3SX28;P07951;P06753;P09493		Tropomyosin alpha-4 chain		TPM4		0.0891248	0.190237	0.273783	0.560592	0.165859	NaN	NaN	NaN	1.14226	0.888467	0.777812	NaN	NaN	NaN
P00751	P00751;CON__Q3KUS7	P00751;CON__Q3KUS7	Complement factor B;Complement factor B Ba fragment;Complement factor B Bb fragment	Complement factor B;Complement factor B Ba fragment;Complement factor B Bb fragment	CFB	CFB	0.0911892	0.193512	0.605737	0.888356	0.605737	0.0724636	0.566913	0.566913	0.898657	0.976518	1.08664	0.823149	0.894469	0.915977
P48740	P48740	P48740	Mannan-binding lectin serine protease 1;Mannan-binding lectin serine protease 1 heavy chain;Mannan-binding lectin serine protease 1 light chain	Mannan-binding lectin serine protease 1;Mannan-binding lectin serine protease 1 heavy chain;Mannan-binding lectin serine protease 1 light chain	MASP1	MASP1	0.0952412	0.200942	0.795373	0.287184	0.795373	0.567725	0.287184	0.781986	0.825095	0.661247	0.801419	0.300299	0.240665	0.363957
P06310;A0A075B6S6	P06310;A0A075B6S6	P06310;A0A075B6S6	Ig kappa chain V-II region RPMI 6410	Ig kappa chain V-II region RPMI 6410	IGKV2D-30	IGKV2D-30	0.10747	0.222878	0.79986	1	1	0.126711	0.433002	0.79986	1.01155	1.0526	1.04058	1.32854	1.38245	1.31337
P22792	P22792	P22792	Carboxypeptidase N subunit 2	Carboxypeptidase N subunit 2	CPN2	CPN2	0.107374	0.222878	0.550148	0.537361	0.950086	0.312158	0.238767	0.817837	0.891764	0.904493	1.01427	0.86132	0.873613	0.96586
P01764	P01764	P01764	Ig heavy chain V-III region 23	Ig heavy chain V-III region 23	IGHV3-23	IGHV3-23	0.114572	0.236264	NaN	0.983014	NaN	NaN	0.217439	0.29093	NaN	1.3074	NaN	NaN	3.09993	2.37107
P68363	P68363;Q9H853;A6NHL2		Tubulin alpha-1B chain		TUBA1B		0.116915	0.239741	0.195893	0.81432	0.195893	NaN	NaN	NaN	1.18752	0.981118	0.826189	NaN	NaN	NaN
Q6P387	Q6P387	Q6P387	Uncharacterized protein C16orf46	Uncharacterized protein C16orf46	C16orf46	C16orf46	0.12202	0.248811	0.236628	0.205781	1	1	1	1	0.711734	0.729798	1.02538	0.623517	0.639341	0.876053
Q92736	Q92736		Ryanodine receptor 2		RYR2		0.123213	0.249848	0.698002	0.243601	0.243601	NaN	NaN	NaN	0.681649	0.974238	1.42924	NaN	NaN	NaN
P02675	P02675	P02675;CON__P02676	Fibrinogen beta chain;Fibrinopeptide B;Fibrinogen beta chain	Fibrinogen beta chain;Fibrinopeptide B;Fibrinogen beta chain	FGB	FGB	0.130823	0.262365	1	0.993053	1	0.403458	0.138998	0.529114	0.941374	0.927918	0.985706	0.851746	0.839572	0.90479
P04070	P04070	P04070	Vitamin K-dependent protein C;Vitamin K-dependent protein C light chain;Vitamin K-dependent protein C heavy chain;Activation peptide	Vitamin K-dependent protein C;Vitamin K-dependent protein C light chain;Vitamin K-dependent protein C heavy chain;Activation peptide	PROC	PROC	0.13041	0.262365	1	0.159481	1	1	1	0.353868	0.805699	0.69822	0.866602	1.10212	0.9551	1.36791
P35579	P35579;P35580	P35579;Q7Z406	Myosin-9	Myosin-9	MYH9	MYH9	0.134024	0.267315	0.285767	1	0.934321	0.285767	1	1	1.203	1.10721	0.920374	1.22238	1.12505	1.0161
Q15942	Q15942	Q15942	Zyxin	Zyxin	ZYX	ZYX	0.137736	0.271749	0.901042	0.901042	0.997392	0.901042	0.901042	0.143595	1.15023	1.14705	0.997237	0.752097	0.750019	0.653868
A0A0A0MT36;A0A0C4DH26	A0A0A0MT36;A0A0C4DH26		Immunoglobulin kappa variable 6D-21		IGKV6D-21;IGKV6D-41		0.137113	0.271749	0.381427	0.381427	0.146298	NaN	NaN	NaN	0.716023	1.33191	1.86015	NaN	NaN	NaN
P02786	P02786		Transferrin receptor protein 1;Transferrin receptor protein 1, serum form		TFRC		0.146532	0.286426	0.327102	0.327102	0.827821	NaN	NaN	NaN	0.525828	0.625925	1.19036	NaN	NaN	NaN
P07437;Q9BVA1;Q13885;P04350;Q13509	P07437;Q9BVA1;Q13885;P04350;Q13509;Q9BUF5;Q3ZCM7;A6NNZ2		Tubulin beta chain;Tubulin beta-2B chain;Tubulin beta-2A chain;Tubulin beta-4A chain;Tubulin beta-3 chain		TUBB;TUBB2B;TUBB2A;TUBB4A;TUBB3		0.146744	0.286426	0.161386	0.686973	0.477559	NaN	NaN	NaN	1.52358	1.36746	0.897529	NaN	NaN	NaN
P01714	P01714	P01714	Ig lambda chain V-III region SH	Ig lambda chain V-III region SH	IGLV3-19	IGLV3-19	0.150739	0.292659	1	0.172665	0.579916	1	0.624209	1	1.08383	1.82829	1.68689	0.968811	1.63427	0.893881
A0A0B4J1Y8	A0A0B4J1Y8	A0A0B4J1Y8	Immunoglobulin lambda variable 9-49	Immunoglobulin lambda variable 9-49	IGLV9-49	IGLV9-49	0.158361	0.30583	1	1	1	0.321978	1	0.248674	0.88127	1.04583	1.18673	1.54761	1.83659	1.75611
P01619	P01619	P01619	Ig kappa chain V-III region B6	Ig kappa chain V-III region B6	IGKV3-20	IGKV3-20	0.160922	0.30592	1	0.193397	1	1	1	0.635645	1.08034	1.29161	1.19556	0.970313	1.16006	0.898155
Q13103		Q13103		Secreted phosphoprotein 24		SPP2	0.160344	0.30592	0.420898	1	0.179869	0.449798	1	1	0.69371	1.16181	1.67478	0.651387	1.09093	0.93899
Q15404	Q15404		Ras suppressor protein 1		RSU1		0.159797	0.30592	0.190925	0.815856	0.287368	NaN	NaN	NaN	1.29079	1.06729	0.826853	NaN	NaN	NaN
P04432;P01597	P04432;P01597	P04432;P01597	Ig kappa chain V-I region Daudi;Ig kappa chain V-I region DEE	Ig kappa chain V-I region Daudi;Ig kappa chain V-I region DEE	IGKV1D-39	IGKV1D-39	0.168572	0.318802	1	1	1	0.815291	1	0.17554	1.01389	1.53211	1.51112	0.792623	1.19775	0.781765
P68133;P68032;P63267;P62736	P68133;P68032;P63267;P62736	P68133;P68032;P63267;P62736	Actin, alpha skeletal muscle;Actin, alpha cardiac muscle 1;Actin, gamma-enteric smooth muscle;Actin, aortic smooth muscle	Actin, alpha skeletal muscle;Actin, alpha cardiac muscle 1;Actin, gamma-enteric smooth muscle;Actin, aortic smooth muscle	ACTA1;ACTC1;ACTG2;ACTA2	ACTA1;ACTC1;ACTG2;ACTA2	0.170648	0.321064	0.364966	0.443691	1	1	1	0.845966	1.72096	1.29217	0.750843	0.785895	0.590084	0.45666
P0DOX4;P01854	P0DOX4;P01854	P0DOX4;P01854	Ig epsilon chain C region	Ig epsilon chain C region	IGHE	IGHE	0.172616	0.323103	0.502464	0.37504	1	0.935642	0.935642	1	0.757049	0.768785	1.0155	0.689539	0.700229	0.910825
P09172	P09172		Dopamine beta-hydroxylase;Soluble dopamine beta-hydroxylase		DBH		0.175894	0.327558	0.971063	0.241706	0.241706	NaN	NaN	NaN	0.883194	0.597002	0.675958	NaN	NaN	NaN
A0A087WSY4;P0DP07		A0A087WSY4;P0DP07		Immunoglobulin heavy variable 4-30-2		IGHV4-31	0.180963	0.335287	1	1	1	0.954644	0.176443	0.519819	1.13208	1.04222	0.92062	1.47271	1.35581	1.30089
P01704	P01704	P01704	Immunoglobulin lambda variable 2-14	Immunoglobulin lambda variable 2-14	IGLV2-14	IGLV2-14	0.188342	0.347197	1	0.406515	0.609481	0.663891	1	0.620159	0.945546	1.5862	1.67755	0.870982	1.46111	0.921141
O75636	O75636	O75636	Ficolin-3	Ficolin-3	FCN3	FCN3	0.192135	0.348902	1	0.714619	1	0.714619	0.230282	1	1.00473	1.1903	1.1847	1.15926	1.37337	1.1538
P08519	P08519	P08519	Apolipoprotein(a)	Apolipoprotein(a)	LPA	LPA	0.191702	0.348902	1	1	1	1	0.296644	0.315965	1.87067	1.09372	0.58467	0.875112	0.511651	0.467808
P04792	P04792		Heat shock protein beta-1		HSPB1		0.191302	0.348902	0.300508	0.806595	0.300508	NaN	NaN	NaN	1.38548	0.997733	0.720135	NaN	NaN	NaN
P61224;A6NIZ1;P62834	P61224;A6NIZ1;P62834		Ras-related protein Rap-1b;Ras-related protein Rap-1b-like protein;Ras-related protein Rap-1A		RAP1B;RAP1A		0.196978	0.355925	0.206075	0.376567	0.609061	NaN	NaN	NaN	1.18865	1.17895	0.991839	NaN	NaN	NaN
P01042	P01042;CON__P01045-1;CON__Q2KJ62;CON__P01044-1	P01042;CON__P01045-1;CON__Q2KJ62;CON__P01044-1	Kininogen-1;Kininogen-1 heavy chain;T-kinin;Bradykinin;Lysyl-bradykinin;Kininogen-1 light chain;Low molecular weight growth-promoting factor	Kininogen-1;Kininogen-1 heavy chain;T-kinin;Bradykinin;Lysyl-bradykinin;Kininogen-1 light chain;Low molecular weight growth-promoting factor	KNG1	KNG1	0.199166	0.358106	1	0.557435	1	0.97877	0.299664	1	1.08982	1.10755	1.01628	1.17194	1.19102	1.07536
A0A0A0MRZ8;P04433	A0A0A0MRZ8;P04433		Ig kappa chain V-III region VG		IGKV3D-11		0.201949	0.36133	0.215975	0.401579	0.666201	NaN	NaN	NaN	1.07922	1.785	1.65397	NaN	NaN	NaN
P02750	P02750	P02750	Leucine-rich alpha-2-glycoprotein	Leucine-rich alpha-2-glycoprotein	LRG1	LRG1	0.203911	0.363062	1	1	1	1	1	0.274613	0.822692	0.861112	1.0467	1.02193	1.06965	1.24218
P02671	P02671;CON__P02672	P02671;CON__P02672	Fibrinogen alpha chain;Fibrinopeptide A;Fibrinogen alpha chain	Fibrinogen alpha chain;Fibrinopeptide A;Fibrinogen alpha chain	FGA	FGA	0.206055	0.364036	0.463326	0.32331	1	1	1	1	0.874104	0.879536	1.00622	0.921762	0.92749	1.05452
P02760	P02760	P02760	Protein AMBP;Alpha-1-microglobulin;Inter-alpha-trypsin inhibitor light chain;Trypstatin	Protein AMBP;Alpha-1-microglobulin;Inter-alpha-trypsin inhibitor light chain;Trypstatin	AMBP	AMBP	0.206577	0.364036	1	0.273042	1	1	1	0.955872	1.13028	1.16396	1.0298	0.813987	0.83824	0.720165
P37802	P37802	P37802	Transgelin-2	Transgelin-2	TAGLN2	TAGLN2	0.209417	0.364036	0.985714	0.578401	0.985714	0.935303	0.295274	0.985714	0.90316	1.22917	1.36096	0.684159	0.931115	0.757517
P51884	P51884;CON__Q05443	P51884;CON__Q05443	Lumican	Lumican	LUM	LUM	0.207912	0.364036	0.975421	0.975421	0.975421	0.204299	0.975421	0.975421	1.03388	0.996675	0.964012	1.17561	1.1333	1.13708
Q9HC10	Q9HC10		Otoferlin		OTOF		0.209445	0.364036	0.245535	0.604862	0.289896	NaN	NaN	NaN	0.583368	0.854584	1.46491	NaN	NaN	NaN
P0DP25;P0DP24;P0DP23		P0DP25;P0DP24;P0DP23		Calmodulin-3		CALM3	0.212563	0.367704	NaN	0.247817	NaN	NaN	0.531741	0.293293	NaN	1.75896	NaN	NaN	1.19593	0.67991
P05109		P05109		Protein S100-A8;Protein S100-A8, N-terminally processed		S100A8	0.216575	0.371127	0.523275	0.780408	0.780408	0.523275	0.780408	0.87961	0.725487	0.722166	0.995423	0.641024	0.638091	0.883579
P06331;P0DP06;A0A0C4DH41;P01825;P01824	P06331;P0DP06;A0A0C4DH41;P01825;P01824;P0DP07;A0A087WSY4		Ig heavy chain V-II region ARH-77;Ig heavy chain V-II region NEWM;Ig heavy chain V-II region WAH		IGHV4-61		0.215677	0.371127	0.401066	0.229919	0.443968	NaN	NaN	NaN	1.08594	1.30528	1.20197	NaN	NaN	NaN
P01602	P01602	P01602	Ig kappa chain V-I region HK102	Ig kappa chain V-I region HK102	IGKV1-5	IGKV1-5	0.218577	0.372807	1	0.25997	1	1	1	0.484207	1.43458	2.38287	1.66101	1.15571	1.91965	0.805605
A0A087WSX0		A0A087WSX0		Immunoglobulin lambda variable 5-45		IGLV5-45	0.220106	0.373668	NaN	NaN	NaN	NaN	NaN	0.198859	NaN	NaN	NaN	NaN	NaN	1.59669
P04180	P04180	P04180	Phosphatidylcholine-sterol acyltransferase	Phosphatidylcholine-sterol acyltransferase	LCAT	LCAT	0.222968	0.375038	0.244114	1	0.421404	0.823337	1	1	0.802347	0.942058	1.17413	0.809331	0.950258	1.0087
P35858	P35858	P35858	Insulin-like growth factor-binding protein complex acid labile subunit	Insulin-like growth factor-binding protein complex acid labile subunit	IGFALS	IGFALS	0.222827	0.375038	0.297765	1	0.609357	0.58262	1	1	1.13526	0.985602	0.868176	1.15078	0.999081	1.01368
P01344	P01344		Insulin-like growth factor II;Insulin-like growth factor II;Insulin-like growth factor II Ala-25 Del;Preptin		IGF2		0.238259	0.39892	NaN	0.212943	NaN	NaN	NaN	NaN	NaN	0.647362	NaN	NaN	NaN	NaN
P01718	P01718	P01718	Immunoglobulin lambda variable 3-27	Immunoglobulin lambda variable 3-27	IGLV3-27	IGLV3-27	0.240551	0.400919	0.950269	0.950269	0.623921	0.394363	0.950269	0.774834	0.704677	1.26699	1.79798	0.525813	0.9454	0.746175
A0A075B6K5		A0A075B6K5		Immunoglobulin lambda variable 3-9		IGLV3-9	0.247066	0.409904	0.756436	0.616769	1	0.756436	0.756436	1	0.394742	0.42476	1.07604	0.685458	0.737583	1.73647
A0A0C4DH24	A0A0C4DH24	A0A0C4DH24	Immunoglobulin kappa variable 6-21	Immunoglobulin kappa variable 6-21	IGKV6-21	IGKV6-21	0.252021	0.415557	0.389698	1	0.410527	0.901743	1	1	0.652806	1.01918	1.56123	0.727178	1.13529	1.11393
P04264;CON__P04264		P04264;CON__P04264		Keratin, type II cytoskeletal 1		KRT1	0.25275	0.415557	1	1	1	1	0.487912	0.546341	0.327756	0.584238	1.78254	1.43195	2.55251	4.36896
P08185	P08185	P08185	Corticosteroid-binding globulin	Corticosteroid-binding globulin	SERPINA6	SERPINA6	0.274635	0.449514	1	1	1	0.356536	0.592319	0.922954	0.995612	0.968004	0.97227	1.26859	1.23341	1.27418
P55058	P55058		Phospholipid transfer protein		PLTP		0.276161	0.449995	0.516645	0.416839	0.760951	NaN	NaN	NaN	0.74311	0.737162	0.991997	NaN	NaN	NaN
P68366	P68366	P68366	Tubulin alpha-4A chain	Tubulin alpha-4A chain	TUBA4A	TUBA4A	0.28404	0.460777	0.938295	0.938295	0.938295	0.351859	0.938295	0.938295	1.09078	1.02477	0.939487	1.25003	1.17438	1.14599
P00746	P00746	P00746	Complement factor D	Complement factor D	CFD	CFD	0.288348	0.465694	0.908471	1	1	1	1	0.433238	0.668818	0.955936	1.42929	1.10161	1.57453	1.64711
A0A0C4DH68;A0A075B6R9	A0A0C4DH68;A0A075B6R9	A0A0C4DH68;A0A075B6R9	Immunoglobulin kappa variable 2-24	Immunoglobulin kappa variable 2-24	IGKV2-24;IGKV2D-24	IGKV2-24;IGKV2D-24	0.301626	0.483681	1	1	1	0.93887	0.353779	0.850864	0.903997	0.859751	0.951055	0.770435	0.732726	0.852254
P13796	P13796		Plastin-2		LCP1		0.302135	0.483681	0.412196	0.678999	0.678999	NaN	NaN	NaN	0.812381	0.890467	1.09612	NaN	NaN	NaN
Q15027		Q15027		Arf-GAP with coiled-coil, ANK repeat and PH domain-containing protein 1		ACAP1	0.305945	0.487641	1	1	1	0.437331	0.437331	0.437331	0.941297	0.967167	1.02748	0.633861	0.651282	0.673391
Q9H257	Q9H257		Caspase recruitment domain-containing protein 9		CARD9		0.310465	0.492695	0.543232	0.546137	0.46756	NaN	NaN	NaN	0.692513	0.971856	1.40338	NaN	NaN	NaN
A0A0C4DH35	A0A0C4DH35	A0A0C4DH35	Probable non-functional immunoglobulin heavy variable 3-35	Probable non-functional immunoglobulin heavy variable 3-35	IGHV3-35	IGHV3-35	0.313309	0.492922	NaN	0.294755	NaN	NaN	NaN	NaN	NaN	1.25905	NaN	NaN	NaN	NaN
Q9NZP8	Q9NZP8	Q9NZP8	Complement C1r subcomponent-like protein	Complement C1r subcomponent-like protein	C1RL	C1RL	0.312746	0.492922	1	1	1	1	0.58235	0.638269	1.12278	0.951526	0.847473	1.00929	0.855347	0.898921
P61626	P61626	P61626	Lysozyme C	Lysozyme C	LYZ	LYZ	0.326663	0.511725	1	1	1	1	0.57531	1	0.935404	0.705169	0.753866	0.718505	0.541656	0.768122
P01591	P01591	P01591	Immunoglobulin J chain	Immunoglobulin J chain	IGJ	IGJ	0.331593	0.514653	1	1	1	1	0.390588	1	0.95437	0.85831	0.899347	0.785191	0.706158	0.822732
Q9Y4E1;Q641Q2	Q9Y4E1;Q641Q2		WASH complex subunit FAM21C;WASH complex subunit FAM21A		FAM21C;FAM21A		0.332762	0.514653	NaN	0.294785	NaN	NaN	NaN	NaN	NaN	1.19593	NaN	NaN	NaN	NaN
A0A0B4J1X8	A0A0B4J1X8		Immunoglobulin heavy variable 3-43		IGHV3-43		0.340746	0.524777	NaN	0.306929	NaN	NaN	NaN	NaN	NaN	0.881575	NaN	NaN	NaN	NaN
A0A075B6J9	A0A075B6J9		Immunoglobulin lambda variable 2-18		IGLV2-18		0.343275	0.526451	0.859397	0.585061	0.736873	NaN	NaN	NaN	0.846744	1.12402	1.32746	NaN	NaN	NaN
Q99878;Q96KK5;Q9BTM1;Q16777;Q93077;Q7L7L0;Q6FI13;P20671;P0C0S8;P04908;Q71UI9;P0C0S5;Q8IUE6;Q96QV6;P16104	Q99878;Q96KK5;Q9BTM1;Q16777;Q93077;Q7L7L0;Q6FI13;P20671;P0C0S8;P04908;Q71UI9;P0C0S5;Q8IUE6;Q96QV6;P16104	Q99878;Q96KK5;Q9BTM1;Q16777;Q93077;Q7L7L0;Q6FI13;P20671;P0C0S8;P04908;Q71UI9;P0C0S5;Q8IUE6;Q96QV6;P16104	Histone H2A type 1-J;Histone H2A type 1-H;Histone H2A.J;Histone H2A type 2-C;Histone H2A type 1-C;Histone H2A type 3;Histone H2A type 2-A;Histone H2A type 1-D;Histone H2A type 1;Histone H2A type 1-B/E;Histone H2A.V;Histone H2A.Z;Histone H2A type 2-B;Histone H2A type 1-A;Histone H2AX	Histone H2A type 1-J;Histone H2A type 1-H;Histone H2A.J;Histone H2A type 2-C;Histone H2A type 1-C;Histone H2A type 3;Histone H2A type 2-A;Histone H2A type 1-D;Histone H2A type 1;Histone H2A type 1-B/E;Histone H2A.V;Histone H2A.Z;Histone H2A type 2-B;Histone H2A type 1-A;Histone H2AX	HIST1H2AJ;HIST1H2AH;H2AFJ;HIST2H2AC;HIST1H2AC;HIST3H2A;HIST2H2AA3;HIST1H2AD;HIST1H2AG;HIST1H2AB;H2AFV;H2AFZ;HIST2H2AB;HIST1H2AA;H2AFX	HIST1H2AJ;HIST1H2AH;H2AFJ;HIST2H2AC;HIST1H2AC;HIST3H2A;HIST2H2AA3;HIST1H2AD;HIST1H2AG;HIST1H2AB;H2AFV;H2AFZ;HIST2H2AB;HIST1H2AA;H2AFX	0.345797	0.527279	0.961049	0.961049	1	0.91982	0.961049	1	0.414534	0.493147	1.18964	0.5581	0.66394	1.34633
A0A0B4J1V2	A0A0B4J1V2	A0A0B4J1V2	Immunoglobulin heavy variable 2-26	Immunoglobulin heavy variable 2-26	IGHV2-26	IGHV2-26	0.352152	0.532612	1	1	1	0.985832	0.985832	0.931938	0.810035	1.01196	1.24928	1.40518	1.75546	1.73471
P02042	P02042;CON__Q3SX09;CON__P02070;P69892;P69891;P02100	P02042;CON__Q3SX09;CON__P02070;P69892;P69891;P02100	Hemoglobin subunit delta	Hemoglobin subunit delta	HBD	HBD	0.353874	0.532612	NaN	0.702791	NaN	NaN	0.747639	0.702791	NaN	1.86146	NaN	NaN	0.866173	0.465319
P18428	P18428	P18428	Lipopolysaccharide-binding protein	Lipopolysaccharide-binding protein	LBP	LBP	0.354589	0.532612	1	1	1	0.809409	0.809409	0.448481	0.846958	0.8591	1.01434	1.09339	1.10906	1.29096
P01742;A0A0B4J2H0		P01742;A0A0B4J2H0		Ig heavy chain V-I region EU		IGHV1-69-2	0.361752	0.540564	1	1	1	1	1	0.536629	1.62114	1.92647	1.18834	1.14317	1.35848	0.705166
P02745	P02745	P02745	Complement C1q subcomponent subunit A	Complement C1q subcomponent subunit A	C1QA	C1QA	0.362844	0.540564	1	1	0.781451	1	0.781451	1	1.09054	0.916803	0.840686	0.995389	0.836809	0.912747
P40197	P40197		Platelet glycoprotein V		GP5		0.364527	0.540863	NaN	0.328334	NaN	NaN	NaN	NaN	NaN	0.794147	NaN	NaN	NaN	NaN
P07358	P07358	P07358	Complement component C8 beta chain	Complement component C8 beta chain	C8B	C8B	0.369763	0.545414	1	0.563223	1	1	1	1	0.859886	0.843992	0.981516	0.96364	0.945828	1.12066
P0DOX3	P0DOX3	P0DOX3	Immunoglobulin delta heavy chain	Immunoglobulin delta heavy chain	NaN	NaN	0.370927	0.545414	1	1	1	1	1	0.485403	0.954874	0.834517	0.873956	1.22907	1.07416	1.28716
P19652	P19652	P19652	Alpha-1-acid glycoprotein 2	Alpha-1-acid glycoprotein 2	ORM2	ORM2	0.372077	0.545414	1	0.825803	1	1	0.682685	1	1.0052	1.19313	1.18695	1.03582	1.22946	1.03046
P00915	P00915	P00915	Carbonic anhydrase 1	Carbonic anhydrase 1	CA1	CA1	0.385203	0.557933	1	1	1	1	1	1	0.532631	0.772456	1.45026	0.547028	0.793336	1.02703
P14618	P14618;P30613	P14618;P30613	Pyruvate kinase PKM	Pyruvate kinase PKM	PKM	PKM	0.382621	0.557933	0.815532	1	1	0.711886	1	1	1.16027	1.02249	0.881248	1.19546	1.0535	1.03033
P63261	P63261	P63261	Actin, cytoplasmic 2;Actin, cytoplasmic 2, N-terminally processed	Actin, cytoplasmic 2;Actin, cytoplasmic 2, N-terminally processed	ACTG1	ACTG1	0.383887	0.557933	1	1	1	1	0.909853	0.541981	0.927509	0.934833	1.0079	0.748769	0.754682	0.807291
A0A075B6I0	A0A075B6I0	A0A075B6I0	Immunoglobulin lambda variable 8-61	Immunoglobulin lambda variable 8-61	IGLV8-61	IGLV8-61	0.387326	0.558791	1	1	1	0.692683	0.981635	1	0.788801	1.00235	1.27073	0.61095	0.776353	0.77453
P08670		P08670		Vimentin		VIM	0.401149	0.574193	0.67196	0.963792	1	1	1	0.963792	0.488106	0.627981	1.28657	0.700711	0.901513	1.43557
A0A075B6I9	A0A075B6I9	A0A075B6I9	Immunoglobulin lambda variable 7-46	Immunoglobulin lambda variable 7-46	IGLV7-46	IGLV7-46	0.404966	0.577393	0.797917	1	0.620696	1	1	1	0.69138	0.916556	1.32569	0.504012	0.668164	0.728994
P0C0L4	P0C0L4;CON__ENSEMBL:ENSBTAP00000007350;CON__P01030	P0C0L4	Complement C4-A;Complement C4 beta chain;Complement C4-A alpha chain;C4a anaphylatoxin;C4b-A;C4d-A;Complement C4 gamma chain	Complement C4-A;Complement C4 beta chain;Complement C4-A alpha chain;C4a anaphylatoxin;C4b-A;C4d-A;Complement C4 gamma chain	C4A	C4A	0.411021	0.583745	1	1	0.721045	1	1	1	0.872683	1.15122	1.31917	0.82813	1.09245	0.948947
P22352	P22352	P22352	Glutathione peroxidase 3	Glutathione peroxidase 3	GPX3	GPX3	0.421926	0.596911	1	1	1	0.839497	1	0.959144	1.07735	0.817808	0.759094	1.3898	1.05499	1.29002
P67936;P06753		P67936;P06753;CON__Q3SX28;P07951		Tropomyosin alpha-4 chain;Tropomyosin alpha-3 chain		TPM4;TPM3	0.432304	0.607792	1	1	1	0.616202	1	1	1.05637	0.952719	0.901877	1.22342	1.10338	1.15813
Q9UK55	Q9UK55;CON__ENSEMBL:ENSBTAP00000013050	Q9UK55;CON__ENSEMBL:ENSBTAP00000013050	Protein Z-dependent protease inhibitor	Protein Z-dependent protease inhibitor	SERPINA10	SERPINA10	0.432948	0.607792	1	1	1	0.613166	1	0.997054	1.07259	0.927381	0.864621	1.16755	1.00949	1.08854
P0DP02;A0A0C4DH42;P01767;P01772		P0DP02;A0A0C4DH42;P01767;P01772		Ig heavy chain V-III region BUT;Ig heavy chain V-III region KOL		IGHV3-66	0.438771	0.613607	NaN	NaN	NaN	NaN	NaN	0.408416	NaN	NaN	NaN	NaN	NaN	0.753553
P07357	P07357	P07357	Complement component C8 alpha chain	Complement component C8 alpha chain	C8A	C8A	0.442951	0.617088	1	0.868833	1	1	1	1	0.979832	1.09035	1.1128	0.958985	1.06716	0.978724
P06732	P06732		Creatine kinase M-type;Creatine kinase M-type, N-terminally processed		CKM		0.450042	0.619869	0.663001	1	1	NaN	NaN	NaN	1.25975	1.17142	0.929882	NaN	NaN	NaN
A8MUH7;Q5T2W1	A8MUH7;Q5T2W1		Putative PDZ domain-containing protein 1P;Na(+)/H(+) exchange regulatory cofactor NHE-RF3		PDZK1P1;PDZK1		0.4497	0.619869	1	0.594896	1	NaN	NaN	NaN	1.43935	2.04385	1.41998	NaN	NaN	NaN
O15195	O15195		Villin-like protein		VILL		0.448587	0.619869	0.781428	0.667502	0.695445	NaN	NaN	NaN	0.968759	1.13699	1.17366	NaN	NaN	NaN
P04439;P01893	P04439;P01893;P10321		HLA class I histocompatibility antigen, A-3 alpha chain;Putative HLA class I histocompatibility antigen, alpha chain H		HLA-A;HLA-H		0.451842	0.620008	NaN	0.433828	NaN	NaN	NaN	NaN	NaN	1.25571	NaN	NaN	NaN	NaN
A0A075B6K4	A0A075B6K4	A0A075B6K4	Immunoglobulin lambda variable 3-10	Immunoglobulin lambda variable 3-10	IGLV3-10	IGLV3-10	0.457148	0.622388	1	1	1	1	1	1	0.875425	1.02106	1.16636	0.438311	0.511231	0.500684
P13224	P13224	P13224	Platelet glycoprotein Ib beta chain	Platelet glycoprotein Ib beta chain	GP1BB	GP1BB	0.462102	0.622388	1	1	1	0.926162	1	1	1.20016	1.09353	0.91115	1.27815	1.16459	1.06499
P13645;CON__P13645		P13645;CON__P13645;CON__P02535-1;CON__P08730-1;CON__Q148H6;CON__Q99456;CON__Q7Z3Y7;CON__Q3ZAW8;CON__Q9Z2K1;CON__Q7Z3Y9;CON__P05784;CON__Q7Z3Z0;Q7Z3Y9;Q7Z3Y7;Q7Z3Y8;Q99456;Q7Z3Z0;CON__Q7Z3Y8		Keratin, type I cytoskeletal 10		KRT10	0.458959	0.622388	1	1	1	1	1	0.640411	0.386766	0.513673	1.32812	1.74857	2.32231	4.52099
P22891	P22891	P22891	Vitamin K-dependent protein Z	Vitamin K-dependent protein Z	PROZ	PROZ	0.460983	0.622388	1	1	0.640441	1	1	1	1.03423	0.83058	0.803088	1.11325	0.894039	1.0764
P27918	P27918	P27918	Properdin	Properdin	CFP	CFP	0.464683	0.622571	NaN	1	NaN	NaN	1	0.629769	NaN	1.11768	NaN	NaN	0.834926	0.747015
Q13201	Q13201		Multimerin-1;Platelet glycoprotein Ia*;155 kDa platelet multimerin		MMRN1		0.465649	0.622571	0.736802	0.674232	0.797464	NaN	NaN	NaN	1.10437	1.24775	1.12982	NaN	NaN	NaN
P00488	P00488	P00488	Coagulation factor XIII A chain	Coagulation factor XIII A chain	F13A1	F13A1	0.476236	0.632294	1	0.937578	1	1	1	1	0.93577	0.833924	0.891163	0.987289	0.879836	1.05506
P08514	P08514	P08514	Integrin alpha-IIb;Integrin alpha-IIb heavy chain;Integrin alpha-IIb light chain, form 1;Integrin alpha-IIb light chain, form 2	Integrin alpha-IIb;Integrin alpha-IIb heavy chain;Integrin alpha-IIb light chain, form 1;Integrin alpha-IIb light chain, form 2	ITGA2B	ITGA2B	0.479851	0.632294	0.86484	1	1	1	1	1	1.20166	1.10543	0.919924	1.16839	1.07483	0.972317
P09871	P09871	P09871	Complement C1s subcomponent;Complement C1s subcomponent heavy chain;Complement C1s subcomponent light chain	Complement C1s subcomponent;Complement C1s subcomponent heavy chain;Complement C1s subcomponent light chain	C1S	C1S	0.477524	0.632294	1	1	1	1	1	1	1.09794	0.971195	0.884558	1.05745	0.93538	0.963122
P15814	P15814	P15814	Immunoglobulin lambda-like polypeptide 1	Immunoglobulin lambda-like polypeptide 1	IGLL1	IGLL1	0.479383	0.632294	1	0.973687	1	1	1	1	0.870617	0.693131	0.796137	1.14482	0.911432	1.31495
P01601	P01601	P01601	Immunoglobulin kappa variable 1D-16	Immunoglobulin kappa variable 1D-16	IGKV1D-16	IGKV1D-16	0.481632	0.632358	0.798783	1	1	1	1	1	0.0355899	0.0536508	1.50747	0.719722	1.08496	20.2226
Q15848	Q15848	Q15848	Adiponectin	Adiponectin	ADIPOQ	ADIPOQ	0.488911	0.639615	1	1	1	1	1	0.846757	0.858764	1.0515	1.22443	1.3193	1.61539	1.53628
A0A0C4DH43		A0A0C4DH43		Immunoglobulin heavy variable 2-70D		IGHV2-70D	0.491606	0.640843	0.660971	NaN	NaN	0.660971	NaN	0.660971	0.69632	NaN	NaN	0.661816	NaN	0.950448
P01699	P01699	P01699	Immunoglobulin lambda variable 1-44	Immunoglobulin lambda variable 1-44	IGLV1-44	IGLV1-44	0.495897	0.644137	NaN	0.734341	NaN	NaN	0.879784	0.879784	NaN	0.906238	NaN	NaN	1.20556	1.3303
P27797	P27797		Calreticulin		CALR		0.498351	0.645029	0.78666	0.849289	0.78666	NaN	NaN	NaN	1.45503	0.986359	0.677894	NaN	NaN	NaN
P0DP09;A0A0B4J2D9	P0DP09;A0A0B4J2D9	P0DP09;A0A0B4J2D9	Immunoglobulin kappa variable 1-13	Immunoglobulin kappa variable 1-13	IGKV1D-13	IGKV1D-13	0.502503	0.648105	1	0.765682	1	1	1	1	0.76547	1.1798	1.54127	0.8909	1.37312	1.16386
P07360	P07360	P07360	Complement component C8 gamma chain	Complement component C8 gamma chain	C8G	C8G	0.50942	0.654713	0.902938	1	0.84402	1	1	1	0.89159	1.02123	1.1454	0.812088	0.930169	0.910831
P07225	P07225;CON__P07224	P07225;CON__P07224	Vitamin K-dependent protein S	Vitamin K-dependent protein S	PROS1	PROS1	0.542702	0.693665	1	1	1	1	1	1	0.965325	0.985966	1.02138	1.04574	1.0681	1.08331
O75083	O75083		WD repeat-containing protein 1		WDR1		0.543529	0.693665	0.874928	0.874928	0.856012	NaN	NaN	NaN	1.31316	0.897517	0.683477	NaN	NaN	NaN
O00187	O00187	O00187	Mannan-binding lectin serine protease 2;Mannan-binding lectin serine protease 2 A chain;Mannan-binding lectin serine protease 2 B chain	Mannan-binding lectin serine protease 2;Mannan-binding lectin serine protease 2 A chain;Mannan-binding lectin serine protease 2 B chain	MASP2	MASP2	0.545448	0.693688	1	0.933358	1	1	1	1	0.905947	0.832987	0.919466	1.05542	0.970418	1.16499
A0A0B4J1Y9	A0A0B4J1Y9	A0A0B4J1Y9	Immunoglobulin heavy variable 3-72	Immunoglobulin heavy variable 3-72	IGHV3-72	IGHV3-72	0.548532	0.695188	1	1	1	1	1	1	1.67854	1.14879	0.684396	1.43335	0.980978	0.853924
A0A075B6I1	A0A075B6I1		Immunoglobulin lambda variable 4-60		IGLV4-60		0.55497	0.700914	NaN	0.540515	NaN	NaN	NaN	NaN	NaN	1.17375	NaN	NaN	NaN	NaN
P01880	P01880	P01880	Ig delta chain C region	Ig delta chain C region	IGHD	IGHD	0.568938	0.713616	NaN	0.530095	NaN	NaN	NaN	NaN	NaN	0.855067	NaN	NaN	NaN	NaN
P11142;P54652	P11142;P54652;P0DMV9;P0DMV8	P11142;P54652	Heat shock cognate 71 kDa protein;Heat shock-related 70 kDa protein 2	Heat shock cognate 71 kDa protein;Heat shock-related 70 kDa protein 2	HSPA8;HSPA2	HSPA8;HSPA2	0.574135	0.717668	1	1	1	1	1	1	1.09083	1.12669	1.03287	0.866892	0.895387	0.794708
P09211	P09211		Glutathione S-transferase P		GSTP1		0.57643	0.718079	0.91299	0.91299	0.91299	NaN	NaN	NaN	0.731142	0.892859	1.22118	NaN	NaN	NaN
P30101	P30101		Protein disulfide-isomerase A3		PDIA3		0.58163	0.722092	0.989484	0.989484	0.989484	NaN	NaN	NaN	0.924291	0.829707	0.897668	NaN	NaN	NaN
P01721	P01721	P01721	Immunoglobulin lambda variable 6-57	Immunoglobulin lambda variable 6-57	IGLV6-57	IGLV6-57	0.589545	0.726853	1	0.978795	1	NaN	NaN	NaN	1.33596	2.97693	2.22831	NaN	NaN	NaN
P01871	P01871	P01871	Ig mu chain C region	Ig mu chain C region	IGHM	IGHM	0.591439	0.726853	1	1	1	1	1	1	1.09794	0.839809	0.764892	1.15312	0.882011	1.05025
P23528	P23528;Q9Y281	P23528;Q9Y281	Cofilin-1	Cofilin-1	CFL1	CFL1	0.588679	0.726853	1	1	1	1	1	1	0.931138	0.860917	0.924587	0.938805	0.868007	1.00823
P0DSN7;A0A075B6S9	P0DSN7;A0A075B6S9	P0DSN7;A0A075B6S9	Probable non-functional immunoglobulinn kappa variable 1D-37	Probable non-functional immunoglobulinn kappa variable 1D-37	IGKV1D-37	IGKV1D-37	0.594738	0.728455	NaN	0.576806	NaN	NaN	NaN	NaN	NaN	0.739651	NaN	NaN	NaN	NaN
P06733	P06733		Alpha-enolase		ENO1		0.606422	0.740281	1	1	1	NaN	NaN	NaN	0.899388	0.927267	1.031	NaN	NaN	NaN
P48059	P48059;Q7Z4I7		LIM and senescent cell antigen-like-containing domain protein 1		LIMS1		0.619584	0.753827	1	0.961424	1	NaN	NaN	NaN	1.04688	1.20389	1.14997	NaN	NaN	NaN
A0A0B4J1V0	A0A0B4J1V0;A0A075B6Q5	A0A0B4J1V0;A0A075B6Q5	Immunoglobulin heavy variable 3-15	Immunoglobulin heavy variable 3-15	IGHV3-15	IGHV3-15	0.630851	0.762452	1	1	1	1	1	1	0.73366	0.805571	1.09802	0.631675	0.69359	0.860992
A6NMB1		A6NMB1		Sialic acid-binding Ig-like lectin 16		SIGLEC16	0.640793	0.771913	1	1	1	1	1	1	0.701937	0.856088	1.21961	0.560671	0.6838	0.798749
P06276	P06276	P06276	Cholinesterase	Cholinesterase	BCHE	BCHE	0.650198	0.775563	1	1	1	1	1	1	0.86412	0.848836	0.982314	0.869321	0.853946	1.00602
O00299	O00299		Chloride intracellular channel protein 1		CLIC1		0.646897	0.775563	1	1	1	NaN	NaN	NaN	0.952263	1.13907	1.19617	NaN	NaN	NaN
Q92496	Q92496		Complement factor H-related protein 4		CFHR4		0.649327	0.775563	1	1	1	NaN	NaN	NaN	1.95384	1.15868	0.593027	NaN	NaN	NaN
Q9Y6E7	Q9Y6E7		NAD-dependent protein deacetylase sirtuin-4		SIRT4		0.660095	0.784804	1	1	1	NaN	NaN	NaN	0.86173	0.874545	1.01487	NaN	NaN	NaN
A0A0C4DH29;P01743		A0A0C4DH29;P01743		Ig heavy chain V-I region HG3		IGHV1-3	0.668168	0.788307	1	1	1	1	1	1	0.843546	0.919215	1.0897	1.61068	1.75516	1.90941
P07359	P07359	P07359	Platelet glycoprotein Ib alpha chain;Glycocalicin	Platelet glycoprotein Ib alpha chain;Glycocalicin	GP1BA	GP1BA	0.667297	0.788307	1	1	1	1	1	1	0.873294	1.0427	1.19398	0.816184	0.974511	0.934605
P0DTE1		P0DTE1		Probable non-functional immunoglobulin heavy variable 3-38-3		IGHV3-38-3	0.669521	0.788307	1	1	1	NaN	NaN	NaN	1.10479	1.08664	0.983568	NaN	NaN	NaN
P01599	P01599	P01599	Immunoglobulin kappa variable 1-17	Immunoglobulin kappa variable 1-17	IGKV1-17	IGKV1-17	0.692887	0.810589	1	1	1	1	1	1	0.802816	1.01301	1.26182	0.921366	1.1626	1.14767
P01706	P01706		Immunoglobulin lambda variable 2-11		IGLV2-11		0.691422	0.810589	1	1	1	NaN	NaN	NaN	0.95959	0.945796	0.985624	NaN	NaN	NaN
P00450	P00450;CON__ENSEMBL:ENSBTAP00000031900	P00450;CON__ENSEMBL:ENSBTAP00000031900	Ceruloplasmin	Ceruloplasmin	CP	CP	0.702145	0.816187	1	1	1	1	1	1	0.964394	0.951506	0.986635	0.982642	0.96951	1.01892
P01889;P17693;P13747	P01889;P17693;P13747		HLA class I histocompatibility antigen, B-7 alpha chain;HLA class I histocompatibility antigen, alpha chain G;HLA class I histocompatibility antigen, alpha chain E		HLA-B;HLA-G;HLA-E		0.700087	0.816187	NaN	0.68201	NaN	NaN	NaN	NaN	NaN	0.975405	NaN	NaN	NaN	NaN
P60660	P60660;P14649	P60660;P14649	Myosin light polypeptide 6	Myosin light polypeptide 6	MYL6	MYL6	0.711366	0.824281	1	1	1	1	1	1	1.10262	0.98643	0.894626	1.18015	1.05579	1.07031
A0A0C4DH34		A0A0C4DH34		Immunoglobulin heavy variable 4-28		IGHV4-28	0.72854	0.830991	1	1	1	1	1	1	0.952488	0.86738	0.910646	0.619955	0.56456	0.650879
A0A0C4DH73;P01611	A0A0C4DH73;P01611	A0A0C4DH73;P01611	Ig kappa chain V-I region Wes	Ig kappa chain V-I region Wes	IGKV1-12	IGKV1-12	0.726737	0.830991	1	1	1	1	1	1	1.97835	1.23419	0.62385	1.49986	0.935687	0.758136
P05090	P05090	P05090	Apolipoprotein D	Apolipoprotein D	APOD	APOD	0.725245	0.830991	1	1	1	1	1	1	0.951348	0.999068	1.05016	0.512587	0.538299	0.538801
P17936	P17936	P17936	Insulin-like growth factor-binding protein 3	Insulin-like growth factor-binding protein 3	IGFBP3	IGFBP3	0.725924	0.830991	1	1	1	NaN	NaN	NaN	0.543719	0.717378	1.31939	NaN	NaN	NaN
Q16610	Q16610	Q16610	Extracellular matrix protein 1	Extracellular matrix protein 1	ECM1	ECM1	0.725564	0.830991	1	1	1	1	1	1	0.685744	1.01207	1.47587	0.95319	1.40678	1.39001
A0A075B6R2	A0A075B6R2	A0A075B6R2	Immunoglobulin heavy variable 4-4	Immunoglobulin heavy variable 4-4	IGHV4-4	IGHV4-4	0.736535	0.834892	1	1	1	1	1	1	1.04328	1.24047	1.18901	0.99609	1.18436	0.95477
P0DP01	P0DP01	P0DP01	Immunoglobulin heavy variable 1-8	Immunoglobulin heavy variable 1-8	IGHV1-8	IGHV1-8	0.735397	0.834892	NaN	0.723891	NaN	NaN	NaN	NaN	NaN	1.39316	NaN	NaN	NaN	NaN
P08294		P08294		Extracellular superoxide dismutase [Cu-Zn]		SOD3	0.745503	0.839841	NaN	NaN	NaN	NaN	NaN	0.729821	NaN	NaN	NaN	NaN	NaN	0.686142
P0DOX6	P0DOX6		Immunoglobulin mu heavy chain		NaN		0.745297	0.839841	1	1	1	NaN	NaN	NaN	1.61429	0.804284	0.498229	NaN	NaN	NaN
Q04756	Q04756;CON__ENSEMBL:ENSBTAP00000023055	Q04756;CON__ENSEMBL:ENSBTAP00000023055	Hepatocyte growth factor activator;Hepatocyte growth factor activator short chain;Hepatocyte growth factor activator long chain	Hepatocyte growth factor activator;Hepatocyte growth factor activator short chain;Hepatocyte growth factor activator long chain	HGFAC	HGFAC	0.751028	0.843463	1	1	1	1	1	1	0.961222	0.919602	0.956702	0.950616	0.909456	0.988967
P03951	P03951	P03951	Coagulation factor XI;Coagulation factor XIa heavy chain;Coagulation factor XIa light chain	Coagulation factor XI;Coagulation factor XIa heavy chain;Coagulation factor XIa light chain	F11	F11	0.753695	0.843861	1	1	1	1	1	1	0.872455	0.931216	1.06735	1.00726	1.0751	1.15451
P0DOY2;P0DOY3;P0CF74	P0DOY2;P0DOY3;P0CF74;A0M8Q6		Ig lambda-6 chain C region		IGLC6		0.767166	0.856317	1	1	1	NaN	NaN	NaN	0.99128	1.0025	1.01132	NaN	NaN	NaN
P62328		P62328		Thymosin beta-4;Hematopoietic system regulatory peptide		TMSB4X	0.777322	0.864714	NaN	NaN	NaN	NaN	NaN	0.767262	NaN	NaN	NaN	NaN	NaN	1.13463
P62937	P62937;P0DN26;A0A0B4J2A2;A0A075B767;A0A075B759;Q9Y536;F5H284	P62937	Peptidyl-prolyl cis-trans isomerase A;Peptidyl-prolyl cis-trans isomerase A, N-terminally processed	Peptidyl-prolyl cis-trans isomerase A;Peptidyl-prolyl cis-trans isomerase A, N-terminally processed	PPIA	PPIA	0.779447	0.864714	1	1	1	1	1	1	0.996475	0.966998	0.970418	0.858051	0.832669	0.861087
Q9NQ79	Q9NQ79		Cartilage acidic protein 1		CRTAC1		0.781797	0.864714	1	1	1	NaN	NaN	NaN	0.771867	0.656621	0.850692	NaN	NaN	NaN
Q9Y6R7	Q9Y6R7	Q9Y6R7	IgGFc-binding protein	IgGFc-binding protein	FCGBP	FCGBP	0.795994	0.877758	NaN	1	NaN	NaN	1	1	NaN	0.841358	NaN	NaN	1.16931	1.38979
A0A087WSZ0		A0A087WSZ0		Immunoglobulin kappa variable 1D-8		IGKV1D-8	0.798409	0.877769	1	1	1	1	1	1	0.516824	0.379467	0.73423	1.29937	0.954036	2.51415
P41222	P41222	P41222	Prostaglandin-H2 D-isomerase	Prostaglandin-H2 D-isomerase	PTGDS	PTGDS	0.801765	0.878811	NaN	0.791323	NaN	NaN	NaN	NaN	NaN	1.45113	NaN	NaN	NaN	NaN
P07195	P07195	P07195;Q6ZMR3;P07864	L-lactate dehydrogenase B chain	L-lactate dehydrogenase B chain	LDHB	LDHB	0.811428	0.885433	1	1	1	1	1	1	1.12173	0.855964	0.763077	1.2479	0.952242	1.11248
P23083	P23083	P23083	Immunoglobulin heavy variable 1-2	Immunoglobulin heavy variable 1-2	IGHV1-2	IGHV1-2	0.812658	0.885433	1	1	1	1	1	1	0.990075	1.30879	1.32191	1.18763	1.56994	1.19954
Q9H4B7	Q9H4B7;CON__ENSEMBL:ENSBTAP00000025008	Q9H4B7;CON__ENSEMBL:ENSBTAP00000025008;Q3ZCM7;A6NNZ2;Q9BUF5	Tubulin beta-1 chain	Tubulin beta-1 chain	TUBB1	TUBB1	0.818742	0.889407	1	1	1	1	1	1	0.928853	1.04176	1.12156	0.888529	0.996535	0.956587
P07737	P07737;CON__P02584	P07737;CON__P02584	Profilin-1	Profilin-1	PFN1	PFN1	0.828838	0.897702	1	1	1	1	1	1	0.984621	0.880436	0.894188	0.953661	0.852753	0.968557
P14625	P14625;Q58FF3		Endoplasmin		HSP90B1		0.836031	0.902815	1	1	1	NaN	NaN	NaN	0.869358	1.01845	1.1715	NaN	NaN	NaN
P26927	P26927;Q2TV78		Hepatocyte growth factor-like protein;Hepatocyte growth factor-like protein alpha chain;Hepatocyte growth factor-like protein beta chain		MST1		0.846354	0.911267	1	1	1	NaN	NaN	NaN	1.19171	1.18367	0.993257	NaN	NaN	NaN
P02652	P02652	P02652	Apolipoprotein A-II;Proapolipoprotein A-II;Truncated apolipoprotein A-II	Apolipoprotein A-II;Proapolipoprotein A-II;Truncated apolipoprotein A-II	APOA2	APOA2	0.852228	0.914892	1	1	1	1	1	1	0.995688	0.990649	0.994939	0.932667	0.927947	0.936706
Q9BXR6	Q9BXR6		Complement factor H-related protein 5		CFHR5		0.868341	0.929455	1	1	1	NaN	NaN	NaN	1.00477	0.660977	0.65784	NaN	NaN	NaN
P00748	P00748	P00748	Coagulation factor XII;Coagulation factor XIIa heavy chain;Beta-factor XIIa part 1;Coagulation factor XIIa light chain	Coagulation factor XII;Coagulation factor XIIa heavy chain;Beta-factor XIIa part 1;Coagulation factor XIIa light chain	F12	F12	0.876986	0.930523	1	1	1	1	1	1	1.0268	0.980588	0.954993	0.979262	0.935188	0.953702
P43251	P43251	P43251	Biotinidase	Biotinidase	BTD	BTD	0.875245	0.930523	1	1	1	1	1	1	0.843291	0.902773	1.07054	0.95769	1.02524	1.13566
P19105;O14950	P19105;O14950		Myosin regulatory light chain 12A;Myosin regulatory light chain 12B		MYL12A;MYL12B		0.875465	0.930523	1	1	1	NaN	NaN	NaN	1.08966	1.15939	1.06399	NaN	NaN	NaN
A0A0J9YXX1	A0A0J9YXX1	A0A0J9YXX1	Immunoglobulin heavy variable 5-10-1	Immunoglobulin heavy variable 5-10-1	IGHV5-10-1	IGHV5-10-1	0.915172	0.954394	1	1	1	1	1	1	0.829994	1.86313	2.24475	0.906887	2.03573	1.09264
P00738	P00738	P00738	Haptoglobin;Haptoglobin alpha chain;Haptoglobin beta chain	Haptoglobin;Haptoglobin alpha chain;Haptoglobin beta chain	HP	HP	0.90742	0.954394	1	1	1	1	1	1	0.871035	0.990071	1.13666	0.880648	1.001	1.01104
P21926	P21926		CD9 antigen		CD9		0.904908	0.954394	1	1	1	NaN	NaN	NaN	1.05955	1.07605	1.01557	NaN	NaN	NaN
P51959	P51959		Cyclin-G1		CCNG1		0.91272	0.954394	NaN	0.905388	NaN	NaN	NaN	NaN	NaN	0.826976	NaN	NaN	NaN	NaN
P05452	P05452		Tetranectin		CLEC3B		0.90348	0.954394	1	1	1	NaN	NaN	NaN	1.0627	1.04407	0.982474	NaN	NaN	NaN
P60174	P60174		Triosephosphate isomerase		TPI1		0.909984	0.954394	NaN	0.902418	NaN	NaN	NaN	NaN	NaN	1.05608	NaN	NaN	NaN	NaN
O95810	O95810	O95810	Serum deprivation-response protein	Serum deprivation-response protein	SDPR	SDPR	0.924004	0.959528	1	1	1	1	1	1	1.02827	1.09881	1.0686	0.93907	1.00349	0.913253
P01833	P01833		Polymeric immunoglobulin receptor;Secretory component		PIGR		0.925353	0.959528	1	1	1	NaN	NaN	NaN	2.25473	1.32784	0.588911	NaN	NaN	NaN
A0A0A0MT36		A0A0A0MT36;A0A0C4DH26		Immunoglobulin kappa variable 6D-21		IGKV6D-21	0.941969	0.97074	1	1	1	1	1	1	0.880368	0.834501	0.947901	1.01162	0.958915	1.14909
Q92954	Q92954	Q92954	Proteoglycan 4;Proteoglycan 4 C-terminal part	Proteoglycan 4;Proteoglycan 4 C-terminal part	PRG4	PRG4	0.94263	0.97074	1	1	1	1	1	1	1.00904	0.931612	0.923263	0.926725	0.855611	0.91842
P37840	P37840		Alpha-synuclein		SNCA		0.944145	0.97074	1	1	1	NaN	NaN	NaN	0.971066	0.969285	0.998165	NaN	NaN	NaN
P18206	P18206	P18206	Vinculin	Vinculin	VCL	VCL	0.94805	0.972018	1	1	1	1	1	1	0.939799	0.863385	0.918692	0.989309	0.908871	1.05268
P20742	P20742	P20742	Pregnancy zone protein	Pregnancy zone protein	PZP	PZP	0.951115	0.972429	1	1	1	1	1	1	1.0353	0.787808	0.76095	1.63267	1.24238	1.57701
P07437;P68371;P04350;Q9BVA1;Q13885		P07437;P68371;P04350;Q9BVA1;Q13885;Q13509		Tubulin beta chain;Tubulin beta-4B chain;Tubulin beta-4A chain;Tubulin beta-2B chain;Tubulin beta-2A chain		TUBB;TUBB4B;TUBB4A;TUBB2B;TUBB2A	0.95617	0.974866	1	1	1	1	1	1	1.08913	1.0034	0.921289	0.934552	0.860993	0.858073
P04406	P04406	P04406	Glyceraldehyde-3-phosphate dehydrogenase	Glyceraldehyde-3-phosphate dehydrogenase	GAPDH	GAPDH	0.970063	0.983536	1	1	1	1	1	1	0.989529	0.904587	0.914159	1.06697	0.97538	1.07826
P04211		P04211		Immunoglobulin lambda variable 7-43		IGLV7-43	0.984226	0.993537	1	1	1	1	1	1	0.909706	1.062	1.16741	0.862472	1.00686	0.948078
P35908;CON__P35908v2;CON__P35908		P35908;CON__P35908v2;CON__P35908;CON__P04259;CON__Q3TTY5;CON__Q7Z794;CON__Q9R0H5;CON__Q6IFZ6;CON__O95678;CON__Q6NXH9;CON__Q5XKE5;CON__Q8VED5;O95678;Q7Z794;Q5XKE5;Q01546;CON__P19013;P19013		Keratin, type II cytoskeletal 2 epidermal		KRT2	0.990699	0.993537	1	1	1	1	1	1	0.494319	0.686081	1.38793	1.19744	1.66197	2.42241
P11021	P11021		78 kDa glucose-regulated protein		HSPA5		0.993537	0.993537	1	1	1	NaN	NaN	NaN	0.996557	1.01087	1.01436	NaN	NaN	NaN
Q9HBI1	Q9HBI1		Beta-parvin		PARVB		0.992825	0.993537	1	1	1	NaN	NaN	NaN	1.07115	1.05835	0.988056	NaN	NaN	NaN
P14151	P14151		L-selectin		SELL		0.990132	0.993537	1	1	1	NaN	NaN	NaN	1.08023	0.958953	0.887731	NaN	NaN	NaN
